# Supplementary material for: Adenosine triphosphate is co-secreted with glucagon-like peptide-1 to modulate intestinal enterocytes and afferent neurons
Source: Nat Commun. 2019 Mar 4;10:1029. doi: 10.1038/s41467-019-09045-9 (PMC6399286; doi:10.1038/s41467-019-09045-9)
Supplement: Supplementary file 6 — Source Data [file 41467_2019_9045_MOESM6_ESM.xlsx]

## Sheet: Figure1
Figure 1a-g: Raw Quinacrine images			Quinacrine (Sigma, Q3251, 5uM, 20 min at room temperature)						Results: Quinacrine flashes							Figure 1f: Time-lapse quinacrine intensity												Figure 1h-j: Raw VNUT images			VNUT Ab (Millipore, ABN83, 1:500); secondary Ab donkey anti-guinea pig Alexa Fluor488 (Molecular Probes, 1:300)											Results: Quantification of VNUT and gut hormone vesicle overlap
GLUTag cell																												GLUTag cell			GLP-1 Ab (Abcam, ab22625, 1:200); secondary Ab donkey anti-rabbit Alexa Fluor555 (Molecular Probes, 1:300)
(phase and 480 channel)									Expt #	Dish	Cell	Number of flashes	Conversion to per mm2 per s			Time (s)	Quinacrine intensity											(VNUT, GLP-1, merged)			PYY Ab (Abcam, ab22663, 1:200); secondary Ab donkey anti-rabbit Alexa Fluor555 (Molecular Probes, 1:300)											Cell type	Staining expt #	Movie ID	Counts (VNUT detected)		Percentage positive
									1	1	1	0	0				*																												GLP1-positive	Total
											2	2	9.91473			0	0.015355	0.015412	0.015551	0.015407	0.015412	0.015362	0.015482	0.015511	0.01543																	Human caecum	1	2	153	158	0.968354
											3	4	19.8295			0.05	0.015328	0.015376	0.01553	0.015399	0.015426	0.015308	0.015397	0.015436	0.015421																			3	145	201	0.721393
											4	3	14.8721			0.1	0.015349	0.015417	0.015553	0.015385	0.015402	0.015367	0.015403	0.015485	0.015478																			6	74	81	0.91358
											5	3	14.8721			0.15	0.015363	0.015374	0.015526	0.015401	0.015378	0.015343	0.015435	0.015491	0.015432																			7	203	275	0.738182
											6	0	0			0.2	0.015354	0.015428	0.015518	0.015445	0.01539	0.015367	0.015418	0.015477	0.015455																		3	1	96	117	0.820513
											7	2	9.91473			0.25	0.015344	0.015364	0.015531	0.015388	0.015405	0.015337	0.015403	0.015472	0.015363																			2	26	105	0.247619
											8	0	0			0.3	0.01537	0.015404	0.015527	0.015395	0.015389	0.015356	0.015442	0.015458	0.015404																			5	44	63	0.698413
											9	3	14.8721			0.35	0.015372	0.015399	0.01549	0.015408	0.015439	0.015348	0.015411	0.015469	0.015411																			8	24	138	0.173913
										2	1	0	0			0.4	0.015347	0.015403	0.015506	0.015411	0.015388	0.01537	0.015424	0.015499	0.015409																			10	17	50	0.34
											2	1	4.95737			0.45	0.015349	0.015396	0.015523	0.01539	0.015399	0.015392	0.015453	0.015442	0.015402																			11	63	696	0.0905172
											3	2	9.91473			0.5	0.015364	0.015402	0.015518	0.015419	0.015422	0.015389	0.015426	0.015429	0.015487																			14	60	330	0.181818
										3	1	0	0			0.55	0.015396	0.015405	0.015453	0.015401	0.015438	0.015347	0.015456	0.015473	0.015418																			15	33	67	0.492537
											2	2	9.91473			0.6	0.015396	0.015431	0.015444	0.015412	0.015406	0.015372	0.015462	0.015485	0.015446																	Human rectum	1	1	44	167	0.263473
											3	2	9.91473			0.65	0.015339	0.015357	0.015483	0.015408	0.015409	0.015339	0.015432	0.015442	0.015426																			5	13	52	0.25
									2	2	3	5	24.7868			0.7	0.015356	0.015401	0.015531	0.015425	0.015424	0.015376	0.015482	0.015435	0.015469																			7	67	92	0.728261
											4	13	64.4458			0.75	0.015344	0.015408	0.015452	0.01539	0.015426	0.015361	0.015478	0.01548	0.015449																		2	1	40	48	0.833333
Mouse dissociated colonic primary epithelial cell									3	1	1	10	49.5737			0.8	0.015373	0.015405	0.015487	0.015422	0.015445	0.015383	0.015415	0.015447	0.01546																			2	476	652	0.730061
from GLU-Cre x tdRFP mouse line											2	6	29.7442			0.85	0.015375	0.015379	0.01546	0.015422	0.015404	0.015393	0.015425	0.01547	0.015464																	Murine ileum	1	2	43	51	0.843137
(550 and 480 channel)											3	5	24.7868			0.9	0.015369	0.015378	0.015455	0.015397	0.015391	0.015379	0.015442	0.015497	0.015443																			3	54	114	0.473684
											4	23	114.019			0.95	0.015361	0.015443	0.015497	0.015418	0.01542	0.015334	0.015452	0.015451	0.015442																		2	1	87	131	0.664122
											8	0	0			1	0.015343	0.015391	0.015474	0.015384	0.015426	0.015364	0.015415	0.01549	0.015422			Mouse dissociated ileum culture																2	70	181	0.38674
											9	0	0			1.05	0.015395	0.015418	0.015493	0.015435	0.01541	0.015379	0.015426	0.015433	0.015435			(VNUT, GLP-1, merged)																4	13	156	0.0833333
											10	0	0			1.1	0.015363	0.01538	0.01548	0.01541	0.015446	0.01538	0.015418	0.015476	0.015436																			5	75	383	0.195822
											11	0	0			1.15	0.015353	0.015386	0.015477	0.015432	0.015373	0.01535	0.015419	0.01546	0.015447																			7	51	99	0.515152
										2	5	0	0			1.2	0.015353	0.0154	0.015512	0.015386	0.015422	0.015375	0.015433	0.015424	0.015443																			8	51	83	0.614458
											6	0	0			1.25	0.015377	0.015395	0.015513	0.015391	0.015422	0.015349	0.015426	0.015443	0.01539																			10	10	96	0.104167
											7	2	9.91473			1.3	0.015389	0.015402	0.015545	0.01542	0.015445	0.015383	0.015443	0.015452	0.015451																			11	62	83	0.746988
										4	1	1	4.95737			1.35	0.015339	0.015385	0.015503	0.015465	0.0154	0.015348	0.015454	0.01543	0.01543																			12	60	304	0.197368
											2	1	4.95737			1.4	0.015371	0.015375	0.015521	0.015447	0.015438	0.015348	0.015432	0.015476	0.015471																			13	13	229	0.0567686
											3	6	29.7442			1.45	0.015359	0.01541	0.015512	0.015355	0.015391	0.015365	0.015412	0.015426	0.015427																			15	45	795	0.0566038
											4	0	0			1.5	0.015337	0.015453	0.015507	0.015429	0.015442	0.015323	0.015404	0.015453	0.015429																	Murine colon	1	1	25	65	0.384615
											5	1	4.95737			1.55	0.015366	0.015411	0.015507	0.015414	0.015437	0.015373	0.015461	0.015451	0.015423																			4	33	105	0.314286
											6	0	0			1.6	0.015398	0.015423	0.015533	0.01545	0.015409	0.015405	0.015444	0.015466	0.015434																			5	62	73	0.849315
											7	0	0			1.65	0.015353	0.015389	0.015485	0.015411	0.015414	0.015367	0.015457	0.015441	0.015424																		2	1	13	106	0.122642
																1.7	0.015379	0.015391	0.015485	0.015411	0.015445	0.015386	0.015454	0.015467	0.01543																			2	211	387	0.54522
																1.75	0.015317	0.015407	0.015484	0.01541	0.015425	0.015386	0.01542	0.015431	0.01544																			4	52	105	0.495238
TIRF image																1.8	0.015366	0.015407	0.01556	0.015451	0.015429	0.015338	0.015444	0.015436	0.015445
GLUTag cell																1.85	0.01536	0.015412	0.015501	0.01544	0.015433	0.015358	0.015437	0.015463	0.015425
																1.9	0.01537	0.0154	0.015483	0.015411	0.015398	0.015352	0.015434	0.015467	0.015425																	Analysed with ImageJ masks
																1.95	0.015362	0.015378	0.015479	0.015425	0.015438	0.01534	0.01544	0.01546	0.015427																	Cell type	Staining expt #	Movie ID	Counts (VNUT detected)		Percentage positive
																2	0.015377	0.015419	0.015465	0.01541	0.015404	0.015383	0.015467	0.01543	0.015468																				GLP1-positive	Total
																2.05	0.015379	0.01535	0.015466	0.015447	0.01541	0.015365	0.015445	0.015457	0.015403																	GLUTags	1	1	39	437	0.0892449
																2.1	0.015353	0.015461	0.01551	0.015464	0.015418	0.015359	0.015461	0.015501	0.015427			Mouse dissociated colonic culture																2	31	394	0.0786802
																2.15	0.015393	0.015407	0.015478	0.015431	0.015392	0.015381	0.015432	0.015444	0.015418			(VNUT, PYY, merged)																3	19	540	0.0351852
																2.2	0.015396	0.015406	0.015452	0.015437	0.015397	0.015356	0.015492	0.015457	0.01546																			4	40	216	0.185185
																2.25	0.015384	0.015425	0.015458	0.01543	0.015365	0.015347	0.015448	0.015436	0.01543																			5	23	810	0.0283951
																2.3	0.015349	0.015424	0.015473	0.01545	0.015441	0.015374	0.015437	0.015485	0.0154																		2	1	44	412	0.106796
																2.35	0.015392	0.015373	0.015484	0.015417	0.015431	0.015385	0.015463	0.015446	0.015406																			2	35	653	0.0535988
																2.4	0.01537	0.015407	0.015468	0.015417	0.015414	0.015361	0.015474	0.015454	0.015445																			3	116	912	0.127193
																2.45	0.015349	0.015361	0.015438	0.015414	0.01541	0.015351	0.01547	0.015431	0.015446																			4	40	336	0.119048
																2.5	0.01535	0.01538	0.015474	0.015438	0.015403	0.015366	0.01543	0.015415	0.01547																			5	51	434	0.117512
																2.55	0.015367	0.015418	0.015458	0.015398	0.015457	0.015371	0.015475	0.015445	0.015455																			6	23	396	0.0580808
																2.6	0.015383	0.015388	0.015475	0.015453	0.015438	0.015334	0.015474	0.01546	0.015427																			7	44	347	0.126801
																2.65	0.01534	0.015413	0.015434	0.015413	0.015404	0.01535	0.015442	0.015435	0.015452																			8	15	439	0.0341686
																2.7	0.01535	0.015401	0.015491	0.015446	0.015418	0.015372	0.015437	0.015459	0.015452																			9	38	423	0.0898345
																2.75	0.015336	0.015394	0.015467	0.015407	0.01542	0.015367	0.015447	0.015444	0.015432																		3	1	11	457	0.02407
																2.8	0.015363	0.015434	0.01545	0.015475	0.015395	0.015366	0.015452	0.015481	0.015446																			2	19	674	0.0281899
																2.85	0.015367	0.015386	0.015469	0.015406	0.015383	0.015339	0.015465	0.015472	0.015411																			3	8	166	0.0481928
																2.9	0.015366	0.015455	0.015465	0.015404	0.015398	0.015387	0.015487	0.015489	0.015419																			4	24	253	0.0948617
																2.95	0.015378	0.015367	0.015472	0.015405	0.015406	0.015357	0.015457	0.015459	0.015406																			5	6	212	0.0283019
																3	0.015393	0.015353	0.015467	0.015434	0.015394	0.015353	0.015434	0.015437	0.015419
																3.05	0.015357	0.015385	0.015507	0.015414	0.015438	0.015339	0.015438	0.015437	0.015408
																3.1	0.015394	0.015408	0.015559	0.015395	0.015458	0.015392	0.015473	0.015474	0.015484
																3.15	0.015394	0.015368	0.015465	0.01541	0.015405	0.015344	0.015402	0.015432	0.015428
Zoomed in vesicle time course																3.2	0.015374	0.015388	0.015507	0.015441	0.015451	0.015385	0.015427	0.015432	0.015452			Human dissociated colonic culture
																3.25	0.015363	0.015402	0.015466	0.015392	0.015428	0.01536	0.015438	0.015458	0.015409			(VNUT, GLP-1, merged)
																3.3	0.015388	0.015405	0.015482	0.015415	0.015458	0.015381	0.015492	0.015467	0.015417
																3.35	0.015371	0.015392	0.015496	0.015415	0.015438	0.015386	0.015395	0.015472	0.015425
																3.4	0.015373	0.01542	0.015474	0.015454	0.015466	0.015381	0.015434	0.015532	0.015473
																3.45	0.015352	0.015431	0.015483	0.015432	0.015428	0.015388	0.015456	0.015487	0.015475
																3.5	0.0154	0.015418	0.015508	0.015433	0.015429	0.015395	0.015466	0.015474	0.015434
																3.55	0.015342	0.015418	0.015488	0.015416	0.015427	0.01533	0.015433	0.015461	0.015421
																3.6	0.015389	0.015414	0.015465	0.015463	0.015433	0.015365	0.01544	0.015479	0.015425
																3.65	0.015341	0.015394	0.015482	0.015449	0.015411	0.015366	0.015435	0.015461	0.015384
																3.7	0.015379	0.015426	0.015537	0.015422	0.01544	0.015381	0.015438	0.01549	0.015421
																3.75	0.015337	0.015373	0.015481	0.015406	0.015436	0.015402	0.015462	0.015489	0.015438
																3.8	0.015406	0.015413	0.015513	0.015452	0.015426	0.015354	0.015435	0.015479	0.015431
																3.85	0.015378	0.015418	0.015492	0.015479	0.015455	0.015382	0.015449	0.015483	0.015435
																3.9	0.015388	0.015446	0.015502	0.015438	0.015466	0.015379	0.015458	0.015462	0.015421
																3.95	0.015373	0.015369	0.015493	0.015412	0.01544	0.015354	0.01545	0.015468	0.015433
																4	0.01538	0.015358	0.015493	0.015442	0.015425	0.015369	0.015462	0.01549	0.015492
																4.05	0.015368	0.015381	0.015506	0.015439	0.015372	0.01534	0.015477	0.015458	0.015421
																4.1	0.015359	0.015395	0.015469	0.015408	0.01546	0.015388	0.015456	0.015445	0.015412
																4.15	0.015331	0.015419	0.015477	0.015441	0.015439	0.015353	0.015419	0.015456	0.015434
																4.2	0.015383	0.015379	0.015507	0.015446	0.015427	0.015419	0.015472	0.015468	0.01547
																4.25	0.015372	0.015376	0.015499	0.015453	0.0154	0.015369	0.015436	0.015467	0.0154
																4.3	0.01538	0.015369	0.015511	0.015459	0.015414	0.015401	0.015462	0.015511	0.015445			Human dissociated colonic culture
																4.35	0.015376	0.015351	0.015511	0.015416	0.015401	0.01538	0.015442	0.015442	0.015393			(VNUT, PYY, merged)
																4.4	0.015375	0.01541	0.015467	0.015433	0.015435	0.015371	0.015462	0.01547	0.015406
																4.45	0.01539	0.015351	0.01547	0.015398	0.015425	0.015385	0.015421	0.015446	0.015428
																4.5	0.015389	0.015392	0.015507	0.015439	0.015362	0.015392	0.015394	0.015463	0.015443
																4.55	0.015386	0.015406	0.015524	0.01543	0.01539	0.015412	0.015432	0.015477	0.015427
																4.6	0.015392	0.015394	0.015483	0.015432	0.015416	0.01539	0.015464	0.015486	0.015464
																4.65	0.015406	0.015419	0.015481	0.01549	0.015414	0.015401	0.015443	0.015495	0.015428
																4.7	0.015386	0.015392	0.015513	0.015423	0.015381	0.015385	0.015473	0.015477	0.015443
																4.75	0.015376	0.015392	0.015475	0.015441	0.015379	0.015374	0.015439	0.01549	0.01544
																4.8	0.015392	0.015429	0.015489	0.015442	0.015387	0.015415	0.015422	0.015508	0.015441
																4.85	0.015353	0.015377	0.015467	0.01544	0.01542	0.015403	0.01544	0.015439	0.015424
																4.9	0.015382	0.015404	0.015494	0.015428	0.01544	0.015353	0.015432	0.015468	0.015435
																4.95	0.015399	0.01538	0.015506	0.015419	0.01541	0.015376	0.015409	0.015477	0.015453
																5	0.015374	0.015347	0.015482	0.015407	0.01539	0.015373	0.015483	0.015463	0.015419
																5.05	0.015374	0.015367	0.01542	0.015421	0.015431	0.015316	0.015441	0.015457	0.015384
																5.1	0.015394	0.015416	0.015535	0.01544	0.015437	0.015374	0.015435	0.01544	0.015467
																5.15	0.015395	0.015408	0.015493	0.015458	0.0154	0.015375	0.015446	0.015473	0.015423
																5.2	0.015375	0.015375	0.015483	0.015467	0.015404	0.015407	0.015392	0.015453	0.015401
																5.25	0.015384	0.015396	0.015522	0.015451	0.01541	0.015361	0.015451	0.015491	0.01545
																5.3	0.015329	0.015374	0.015493	0.01543	0.015413	0.015354	0.015409	0.015458	0.015415
																5.35	0.015379	0.015395	0.015488	0.015409	0.015473	0.015382	0.015474	0.015468	0.01545
																5.4	0.015396	0.015442	0.015505	0.01544	0.015451	0.015406	0.015458	0.015497	0.01545
																5.45	0.01539	0.015429	0.015563	0.015483	0.015473	0.01537	0.015487	0.015531	0.015449
																5.5	0.015353	0.015434	0.015524	0.01547	0.015426	0.015387	0.015475	0.015492	0.015462
																5.55	0.015349	0.015416	0.015507	0.015437	0.015418	0.015368	0.015451	0.015517	0.015428
																5.6	0.015369	0.015401	0.015508	0.01545	0.015409	0.015409	0.015471	0.015492	0.015429
																5.65	0.015377	0.015425	0.015521	0.01545	0.015415	0.015387	0.015464	0.015476	0.015451
																5.7	0.015353	0.015383	0.015504	0.015441	0.015406	0.015389	0.015418	0.015494	0.015442
																5.75	0.015344	0.015411	0.015521	0.01542	0.015436	0.015361	0.015406	0.015498	0.01546
																5.8	0.015411	0.015404	0.015521	0.015444	0.01546	0.015396	0.015463	0.015508	0.015461
																5.85	0.015358	0.015431	0.015497	0.015436	0.015417	0.015377	0.015457	0.015474	0.015422
																5.9	0.015395	0.015413	0.015518	0.015458	0.015411	0.015333	0.015498	0.015502	0.015425
																5.95	0.015402	0.015355	0.015476	0.015423	0.015417	0.015316	0.015427	0.015475	0.015436
																6	0.015389	0.01542	0.015469	0.015441	0.015409	0.015367	0.015465	0.015491	0.015436
																6.05	0.015373	0.015409	0.015467	0.015442	0.015405	0.015356	0.015471	0.015452	0.015444
																6.1	0.015348	0.015396	0.015528	0.015491	0.015425	0.015346	0.015459	0.01551	0.015432
																6.15	0.015395	0.015393	0.015519	0.015448	0.015404	0.015338	0.015467	0.015424	0.015456
																6.2	0.015351	0.015395	0.015535	0.015484	0.015424	0.015357	0.01545	0.015476	0.01543
																6.25	0.015358	0.015368	0.015519	0.015416	0.015411	0.015365	0.015445	0.015442	0.015412
																6.3	0.015391	0.015388	0.015492	0.015428	0.015397	0.015367	0.015452	0.015463	0.015419
																6.35	0.015387	0.015381	0.015497	0.015469	0.015403	0.015377	0.015446	0.015464	0.015417
																6.4	0.015362	0.015374	0.015464	0.015401	0.01538	0.015402	0.015448	0.01547	0.015428
																6.45	0.01537	0.015391	0.015506	0.015405	0.015415	0.015337	0.015472	0.015484	0.01545
																6.5	0.015421	0.015363	0.015498	0.015452	0.015389	0.015369	0.015488	0.015484	0.015466
																6.55	0.015383	0.015409	0.015509	0.015412	0.015381	0.0153	0.015416	0.015416	0.015412
																6.6	0.015362	0.015402	0.01552	0.015396	0.015383	0.015382	0.015458	0.015443	0.015455
																6.65	0.015378	0.015426	0.015496	0.015451	0.015403	0.015381	0.015463	0.015468	0.015437
																6.7	0.015372	0.015423	0.015526	0.015449	0.015442	0.015357	0.01545	0.015492	0.015425
																6.75	0.015375	0.015379	0.015497	0.015465	0.015364	0.015379	0.015445	0.015484	0.015382
																6.8	0.015379	0.015425	0.015507	0.01545	0.015417	0.015403	0.015429	0.015512	0.015488
																6.85	0.015394	0.015411	0.015492	0.015445	0.015451	0.015363	0.015455	0.015472	0.015448
																6.9	0.015381	0.015389	0.015485	0.015492	0.015396	0.01537	0.015441	0.015419	0.015469
																6.95	0.01541	0.015416	0.015478	0.015435	0.015413	0.015372	0.015515	0.015455	0.015432
																7	0.015375	0.015413	0.015485	0.015458	0.015385	0.015356	0.015465	0.01547	0.015398
																7.05	0.015383	0.015402	0.015509	0.015433	0.015436	0.015366	0.015446	0.015455	0.015443
																7.1	0.015356	0.015349	0.015543	0.015437	0.015381	0.015366	0.01546	0.015457	0.015445
																7.15	0.015396	0.015402	0.01552	0.015462	0.015426	0.015315	0.015445	0.015476	0.015451
																7.2	0.015402	0.01547	0.015487	0.015447	0.015388	0.015389	0.01546	0.015464	0.015442
																7.25	0.015358	0.015375	0.015547	0.015445	0.015418	0.015349	0.015439	0.015465	0.015456
																7.3	0.015375	0.015424	0.015547	0.015449	0.015406	0.015395	0.015471	0.01548	0.01544
																7.35	0.01537	0.015408	0.015592	0.015438	0.015398	0.015376	0.015445	0.015498	0.015446
																7.4	0.01539	0.015435	0.01555	0.015494	0.015438	0.015389	0.015426	0.015445	0.015449
																7.45	0.015364	0.015443	0.015531	0.015447	0.015383	0.015363	0.015485	0.015501	0.015459
																7.5	0.015386	0.015418	0.015526	0.015469	0.015427	0.01538	0.015479	0.015486	0.015506
																7.55	0.015379	0.015423	0.015554	0.015504	0.01538	0.015348	0.01545	0.015463	0.015453
																7.6	0.015375	0.015419	0.015541	0.015433	0.015416	0.015398	0.015431	0.015467	0.015466
																7.65	0.015391	0.015413	0.015564	0.015454	0.015378	0.015356	0.015439	0.015484	0.015457
																7.7	0.015369	0.015366	0.01553	0.015464	0.015416	0.015362	0.01545	0.015472	0.01541
																7.75	0.015343	0.015386	0.015518	0.015445	0.015398	0.015348	0.01545	0.015486	0.015437
																7.8	0.015337	0.015423	0.015512	0.015486	0.015432	0.015383	0.015469	0.015485	0.015494
																7.85	0.015386	0.015431	0.015515	0.015449	0.015369	0.015396	0.015457	0.015474	0.015457
																7.9	0.015386	0.015398	0.015507	0.015465	0.015414	0.01538	0.015431	0.015468	0.015422
																7.95	0.015364	0.015379	0.015507	0.015491	0.015393	0.01537	0.015432	0.015464	0.015433
																8	0.0154	0.015436	0.015528	0.015464	0.015431	0.015362	0.015457	0.015472	0.015433
																8.05	0.015363	0.015394	0.015514	0.015456	0.015397	0.01536	0.015418	0.01543	0.01545
																8.1	0.015356	0.015387	0.015495	0.015461	0.015384	0.015385	0.015446	0.01547	0.015444
																8.15	0.015394	0.015354	0.015483	0.015463	0.015411	0.01534	0.015484	0.015471	0.015471
																8.2	0.015378	0.015434	0.01551	0.015426	0.015377	0.015353	0.015472	0.015475	0.015424
																8.25	0.015367	0.015379	0.015505	0.015472	0.015412	0.015405	0.01546	0.015506	0.015433
																8.3	0.015391	0.015416	0.015512	0.015497	0.01545	0.015349	0.015471	0.015475	0.015457
																8.35	0.015378	0.015406	0.015501	0.015482	0.01541	0.015351	0.015417	0.01549	0.015445
																8.4	0.015363	0.015434	0.015509	0.015454	0.015416	0.015346	0.015473	0.015497	0.015434
																8.45	0.015424	0.015397	0.015509	0.015445	0.015384	0.015384	0.015465	0.015457	0.015453
																8.5	0.015369	0.015385	0.015492	0.015461	0.015413	0.015399	0.015439	0.015485	0.01549
																8.55	0.01538	0.01542	0.015497	0.015448	0.015414	0.015397	0.015431	0.015479	0.015461
																8.6	0.01538	0.015384	0.015499	0.01548	0.01543	0.015383	0.015435	0.015501	0.015403
																8.65	0.015392	0.015397	0.01548	0.015448	0.015426	0.015368	0.015434	0.015485	0.015433
																8.7	0.015358	0.015406	0.015518	0.015484	0.015417	0.015371	0.015479	0.015479	0.015417
																8.75	0.015364	0.015405	0.015509	0.01544	0.015417	0.015413	0.015407	0.015479	0.015455
																8.8	0.015381	0.015465	0.015504	0.015479	0.015385	0.015379	0.015469	0.015491	0.015448
																8.85	0.015326	0.015377	0.015479	0.015438	0.015388	0.015361	0.015438	0.015519	0.015448
																8.9	0.015385	0.015417	0.015518	0.015465	0.015428	0.015391	0.01548	0.015459	0.015445
																8.95	0.015381	0.015418	0.015523	0.015462	0.01544	0.015387	0.015446	0.015509	0.015447
																9	0.0154	0.015432	0.015482	0.015462	0.015452	0.015374	0.015459	0.015502	0.015464
																9.05	0.015326	0.015414	0.015542	0.015468	0.015421	0.01538	0.015488	0.015491	0.015479
																9.1	0.0154	0.015399	0.01558	0.015449	0.015401	0.015386	0.015454	0.0155	0.015447
																9.15	0.015375	0.015413	0.015546	0.015436	0.015381	0.015409	0.015468	0.015508	0.015445
																9.2	0.015321	0.015422	0.015485	0.015413	0.015405	0.015379	0.015433	0.015454	0.015408
																9.25	0.015379	0.015407	0.015501	0.0155	0.01542	0.015394	0.015454	0.015532	0.015447
																9.3	0.01537	0.015426	0.015523	0.015426	0.015426	0.015379	0.015425	0.015463	0.015447
																9.35	0.015373	0.015409	0.015529	0.01546	0.015434	0.015393	0.015435	0.015494	0.015455
																9.4	0.015388	0.015401	0.015556	0.015481	0.015419	0.015365	0.015456	0.015482	0.015474
																9.45	0.015373	0.015409	0.015552	0.015426	0.015433	0.01536	0.015446	0.01546	0.015435
																9.5	0.015384	0.015371	0.015528	0.01547	0.015388	0.015358	0.015406	0.015497	0.01546
																9.55	0.015392	0.015365	0.015543	0.015473	0.015427	0.015413	0.015454	0.015459	0.01547
																9.6	0.015367	0.01544	0.01555	0.015462	0.015436	0.015405	0.015421	0.01547	0.015412
																9.65	0.015378	0.015387	0.01554	0.015486	0.015406	0.015308	0.015438	0.015462	0.01546
																9.7	0.015374	0.015353	0.015554	0.015479	0.015384	0.015373	0.015428	0.015481	0.015422
																9.75	0.015387	0.015429	0.015506	0.015438	0.015446	0.015421	0.015436	0.01549	0.015446
																9.8	0.015349	0.015396	0.015502	0.015501	0.015433	0.015317	0.015445	0.015473	0.015442
																9.85	0.015386	0.015414	0.01553	0.015494	0.015418	0.015359	0.01543	0.015503	0.015421
																9.9	0.015375	0.01543	0.015573	0.015465	0.015416	0.015392	0.015456	0.01552	0.015442
																9.95	0.01539	0.015426	0.015511	0.015469	0.015396	0.015358	0.015446	0.015467	0.015441
																10	0.015361	0.015419	0.01552	0.015454	0.015403	0.015359	0.015433	0.015472	0.015442
																10.05	0.015412	0.015409	0.015499	0.015455	0.015407	0.015389	0.015484	0.015476	0.015432
																10.1	0.015351	0.015427	0.015515	0.015421	0.015353	0.015383	0.015432	0.0155	0.015413
																10.15	0.015376	0.015413	0.015516	0.015482	0.015414	0.015382	0.015401	0.015459	0.015429
																10.2	0.015361	0.015368	0.015533	0.015479	0.015388	0.015348	0.015456	0.015455	0.015436
																10.25	0.015403	0.015383	0.015484	0.015464	0.015401	0.015365	0.01547	0.015501	0.015449
																10.3	0.015417	0.015402	0.015541	0.015455	0.015429	0.015366	0.015436	0.015489	0.015473
																10.35	0.015388	0.015393	0.015483	0.015426	0.015396	0.015342	0.015397	0.01548	0.015423
																10.4	0.015345	0.015395	0.01552	0.01543	0.015397	0.015356	0.015431	0.015476	0.01541
																10.45	0.015401	0.015407	0.015562	0.015474	0.01541	0.015426	0.015453	0.015515	0.015435
																10.5	0.015373	0.015373	0.01552	0.01543	0.015388	0.015375	0.015431	0.015431	0.015417
																10.55	0.015365	0.015383	0.015518	0.01546	0.015407	0.015383	0.015415	0.015505	0.015451
																10.6	0.015377	0.01543	0.015544	0.015466	0.01539	0.015424	0.015443	0.015495	0.015466
																10.65	0.015386	0.015349	0.015511	0.015456	0.015342	0.015368	0.015456	0.015497	0.015426
																10.7	0.015394	0.01542	0.015528	0.015446	0.015416	0.015341	0.015456	0.015523	0.01543
																10.75	0.015362	0.015401	0.015474	0.015443	0.01534	0.01539	0.015468	0.01547	0.015444
																10.8	0.015381	0.015411	0.015544	0.015433	0.015414	0.015363	0.015447	0.015512	0.015427
																10.85	0.015379	0.015426	0.015538	0.015472	0.015389	0.015404	0.015464	0.015483	0.015429
																10.9	0.015383	0.015402	0.015549	0.015437	0.015441	0.015366	0.015448	0.015487	0.015427
																10.95	0.015339	0.015375	0.015531	0.015458	0.015391	0.015384	0.015437	0.015428	0.015427
																11	0.0154	0.015388	0.015545	0.015469	0.015394	0.015371	0.015418	0.015481	0.015407
																11.05	0.015393	0.015361	0.015504	0.015431	0.015398	0.015366	0.015449	0.01547	0.015434
																11.1	0.015407	0.015416	0.015523	0.015471	0.01539	0.015386	0.015452	0.015503	0.015474
																11.15	0.015373	0.015377	0.015536	0.015497	0.015375	0.015369	0.015443	0.015479	0.015454
																11.2	0.015404	0.015385	0.01551	0.015476	0.0154	0.01542	0.015437	0.015519	0.015442
																11.25	0.015401	0.015377	0.015536	0.015508	0.015407	0.015415	0.01544	0.015482	0.01543
																11.3	0.015393	0.015431	0.015533	0.015499	0.015404	0.015428	0.015464	0.015546	0.01547
																11.35	0.015388	0.0154	0.01547	0.015464	0.015427	0.015398	0.015442	0.015531	0.015439
																11.4	0.01536	0.015398	0.015531	0.015482	0.015403	0.015391	0.015434	0.015484	0.015438
																11.45	0.015403	0.015394	0.015516	0.015486	0.015395	0.015388	0.015414	0.015512	0.015444
																11.5	0.015387	0.015389	0.015547	0.015472	0.01541	0.015376	0.01541	0.015503	0.015482
																11.55	0.015391	0.015399	0.015535	0.015451	0.015418	0.01541	0.015439	0.015516	0.015455
																11.6	0.015401	0.015392	0.015556	0.015463	0.015414	0.015407	0.015425	0.015503	0.015465
																11.65	0.015375	0.015378	0.015517	0.015489	0.015424	0.015399	0.015481	0.015488	0.015432
																11.7	0.015414	0.015424	0.015503	0.015451	0.015449	0.015419	0.015438	0.015505	0.015421
																11.75	0.015428	0.015428	0.015525	0.015463	0.015396	0.015391	0.015459	0.015527	0.015461
																11.8	0.015377	0.015395	0.015529	0.015448	0.015394	0.015364	0.015453	0.015452	0.015431
																11.85	0.015421	0.015404	0.015518	0.015435	0.015392	0.015382	0.015448	0.015491	0.015452
																11.9	0.015432	0.01539	0.015522	0.015452	0.015423	0.015396	0.015456	0.015517	0.015477
																11.95	0.015383	0.015411	0.015519	0.015436	0.015413	0.015403	0.01545	0.0155	0.015429
																12	0.015375	0.015413	0.015556	0.01546	0.015412	0.015396	0.015423	0.015496	0.015444
																12.05	0.015379	0.015408	0.015464	0.015417	0.015393	0.015383	0.015457	0.015458	0.015417
																12.1	0.015397	0.01539	0.015506	0.015459	0.015423	0.015428	0.015465	0.015493	0.015444
																12.15	0.015375	0.015375	0.015513	0.015444	0.015377	0.015378	0.01539	0.015471	0.015439
																12.2	0.015359	0.015411	0.01553	0.015457	0.015397	0.015376	0.015391	0.015494	0.015432
																12.25	0.015399	0.015447	0.015506	0.015444	0.015412	0.01542	0.015418	0.015514	0.015462
																12.3	0.01537	0.015408	0.015489	0.015463	0.01541	0.015429	0.01545	0.015456	0.015438
																12.35	0.015366	0.015396	0.015505	0.015483	0.015389	0.015353	0.01548	0.015443	0.01542
																12.4	0.015337	0.015398	0.015512	0.015439	0.015404	0.015409	0.015417	0.015487	0.015431
																12.45	0.015375	0.015365	0.015512	0.015443	0.01538	0.01542	0.015472	0.015473	0.015429
																12.5	0.015405	0.015365	0.015496	0.015458	0.015376	0.01544	0.015438	0.015496	0.015449
																12.55	0.015406	0.015416	0.015545	0.015427	0.015377	0.015432	0.015429	0.015519	0.015481
																12.6	0.015376	0.015399	0.01551	0.015461	0.015379	0.015422	0.015419	0.015472	0.015375
																12.65	0.015413	0.015392	0.015483	0.015486	0.015404	0.0154	0.015421	0.015508	0.015407
																12.7	0.015358	0.01539	0.015521	0.015514	0.015373	0.015396	0.015456	0.015514	0.015448
																12.75	0.01536	0.015397	0.015511	0.015466	0.015389	0.015387	0.015393	0.015466	0.01544
																12.8	0.01538	0.015423	0.0155	0.015473	0.015438	0.015416	0.015457	0.015526	0.01546
																12.85	0.015396	0.015357	0.015524	0.015464	0.015377	0.01542	0.015432	0.015472	0.015419
																12.9	0.015365	0.015414	0.015508	0.015459	0.015386	0.015412	0.015433	0.015487	0.015441
																12.95	0.015387	0.015408	0.015532	0.015506	0.015437	0.015427	0.015457	0.015507	0.015397
																13	0.015404	0.01544	0.015515	0.015495	0.015393	0.015405	0.015438	0.015479	0.01545
																13.05	0.015364	0.015376	0.015501	0.01548	0.015366	0.015391	0.015438	0.01547	0.015468
																13.1	0.015354	0.01538	0.015514	0.015519	0.015419	0.015459	0.015392	0.015494	0.015464
																13.15	0.015411	0.0154	0.015506	0.015518	0.015386	0.015388	0.015448	0.015489	0.015467
																13.2	0.015404	0.015425	0.015513	0.015519	0.015428	0.015423	0.015433	0.015507	0.015461
																13.25	0.015356	0.015384	0.015481	0.015469	0.015383	0.015407	0.015414	0.015474	0.015408
																13.3	0.015395	0.015367	0.015522	0.015508	0.01542	0.015414	0.015446	0.015478	0.015435
																13.35	0.015353	0.015378	0.015518	0.015513	0.015421	0.015395	0.015432	0.015486	0.015464
																13.4	0.015392	0.015391	0.015563	0.01552	0.015418	0.015457	0.015473	0.015552	0.015473
																13.45	0.015386	0.015339	0.015484	0.015482	0.0154	0.015405	0.015407	0.015454	0.015419
																13.5	0.015419	0.015402	0.015489	0.015493	0.015391	0.015448	0.015407	0.015516	0.015469
																13.55	0.015385	0.015395	0.015488	0.015483	0.015444	0.015379	0.015424	0.015513	0.015458
																13.6	0.015431	0.015406	0.015542	0.015498	0.015395	0.015411	0.015453	0.015516	0.015447
																13.65	0.01537	0.015405	0.015546	0.015512	0.015417	0.015436	0.015468	0.015493	0.015461
																13.7	0.015388	0.015435	0.015483	0.015503	0.015432	0.015451	0.015408	0.015495	0.015442
																13.75	0.01544	0.015433	0.015562	0.01551	0.015409	0.015436	0.015442	0.015475	0.015481
																13.8	0.015422	0.01542	0.015527	0.015455	0.0154	0.015435	0.015414	0.015495	0.015429
																13.85	0.015377	0.01538	0.015522	0.015516	0.015418	0.0154	0.015428	0.015452	0.015451
																13.9	0.015418	0.015366	0.015521	0.015535	0.015394	0.015441	0.015448	0.015476	0.015433
																13.95	0.015393	0.015395	0.015468	0.01549	0.015392	0.015423	0.015393	0.015456	0.015428
																14	0.015407	0.015373	0.015481	0.015474	0.015376	0.015376	0.015442	0.015481	0.015438
																14.05	0.015414	0.015402	0.015544	0.015496	0.015418	0.015457	0.015402	0.015508	0.015446
																14.1	0.01538	0.01542	0.015506	0.015483	0.015407	0.015447	0.015394	0.01547	0.015409
																14.15	0.015394	0.015355	0.015487	0.015473	0.015367	0.015434	0.015378	0.015439	0.015474
																14.2	0.015358	0.015365	0.015507	0.015507	0.015414	0.015425	0.015433	0.015477	0.015466
																14.25	0.015401	0.015426	0.01552	0.015526	0.01538	0.015453	0.015462	0.015502	0.015414
																14.3	0.01536	0.015402	0.015511	0.015452	0.01541	0.015394	0.015428	0.015463	0.015462
																14.35	0.015367	0.01539	0.015513	0.015469	0.015399	0.015422	0.01543	0.015475	0.015428
																14.4	0.015361	0.015397	0.015525	0.015483	0.015424	0.015447	0.015476	0.015495	0.015449
																14.45	0.015363	0.015386	0.015466	0.015484	0.015355	0.015406	0.015417	0.01544	0.015433
																14.5	0.015394	0.015395	0.015521	0.015498	0.01539	0.01542	0.015389	0.015455	0.015436
																14.55	0.015407	0.015367	0.015477	0.015468	0.015352	0.01542	0.015422	0.015515	0.015403
																14.6	0.015363	0.015403	0.015468	0.0155	0.015396	0.015403	0.01543	0.015461	0.015421
																14.65	0.015355	0.015395	0.015495	0.015495	0.015429	0.015389	0.01541	0.015475	0.015467
																14.7	0.01542	0.015406	0.01549	0.015493	0.01539	0.015389	0.015408	0.0155	0.015444
																14.75	0.015401	0.015359	0.015536	0.015481	0.015403	0.015394	0.015433	0.015534	0.015457
																14.8	0.015376	0.015394	0.015507	0.015527	0.01539	0.015456	0.015436	0.015503	0.015469
																14.85	0.015368	0.015401	0.015474	0.0155	0.015396	0.015409	0.015417	0.015476	0.015413
																14.9	0.015386	0.01541	0.015489	0.015503	0.015397	0.015371	0.015422	0.015428	0.015409
																14.95	0.015384	0.01538	0.015499	0.01551	0.01541	0.015382	0.015434	0.015469	0.015437
																15	0.015383	0.015357	0.015494	0.015524	0.015394	0.015407	0.015388	0.015481	0.015452
																15.05	0.015341	0.015351	0.015521	0.015465	0.015384	0.01542	0.01542	0.015501	0.015429
																15.1	0.015398	0.015452	0.015551	0.015483	0.015389	0.01542	0.01541	0.015519	0.015461
																15.15	0.015411	0.015441	0.015539	0.015501	0.015397	0.015456	0.015418	0.015486	0.015421
																15.2	0.015391	0.015428	0.015564	0.01549	0.015369	0.015444	0.015428	0.015456	0.015462
																15.25	0.015397	0.015373	0.015525	0.015495	0.015383	0.015421	0.015397	0.015483	0.015424
																15.3	0.01539	0.015422	0.01555	0.015511	0.015457	0.01543	0.015411	0.015465	0.015434
																15.35	0.015395	0.015417	0.015582	0.015473	0.015397	0.015437	0.0154	0.015491	0.015442
																15.4	0.015403	0.015407	0.015533	0.015488	0.015402	0.015441	0.015414	0.015448	0.015458
																15.45	0.015383	0.01538	0.015544	0.015497	0.015392	0.015452	0.015428	0.015479	0.015432
																15.5	0.015364	0.015407	0.015558	0.01551	0.015479	0.015457	0.015444	0.015463	0.015472
																15.55	0.015396	0.015397	0.015536	0.01552	0.015395	0.015399	0.015396	0.015443	0.015429
																15.6	0.015387	0.015414	0.015534	0.015491	0.015385	0.015419	0.015443	0.015449	0.015433
																15.65	0.015418	0.015431	0.015507	0.015498	0.015412	0.015442	0.015397	0.015498	0.015463
																15.7	0.015399	0.015423	0.015518	0.01549	0.015399	0.015389	0.015411	0.015459	0.015452
																15.75	0.015377	0.015372	0.015517	0.015482	0.015365	0.01543	0.015418	0.015476	0.01546
																15.8	0.01541	0.015381	0.015559	0.015484	0.015416	0.01542	0.015423	0.015482	0.015463
																15.85	0.015391	0.01542	0.015479	0.015451	0.015386	0.015439	0.015368	0.01547	0.015438
																15.9	0.015389	0.015379	0.015498	0.015512	0.015375	0.015392	0.015398	0.015497	0.015447
																15.95	0.015359	0.015385	0.015487	0.01546	0.015435	0.015406	0.015409	0.015493	0.015426
																16	0.0154	0.01541	0.015525	0.015516	0.015425	0.015445	0.015417	0.015485	0.015462
																16.05	0.015364	0.015363	0.015484	0.015439	0.015356	0.015375	0.01538	0.015436	0.015438
																16.1	0.015457	0.015363	0.015497	0.015458	0.01539	0.015422	0.015405	0.015471	0.015447
																16.15	0.015332	0.015384	0.015479	0.01546	0.015355	0.015395	0.015337	0.015467	0.015413
																16.2	0.015391	0.015407	0.015515	0.01548	0.0154	0.015434	0.015406	0.015504	0.015406
																16.25	0.015403	0.015407	0.015486	0.01545	0.015377	0.015417	0.015406	0.015466	0.015439
																16.3	0.015391	0.015376	0.0155	0.015468	0.015398	0.015433	0.015397	0.01542	0.015446
																16.35	0.015373	0.015401	0.015544	0.015475	0.015382	0.015407	0.015398	0.01544	0.015427
																16.4	0.015414	0.015407	0.015492	0.015508	0.015407	0.015424	0.015413	0.01547	0.015453
																16.45	0.015427	0.015365	0.015492	0.015474	0.015385	0.015411	0.015414	0.015455	0.015452
																16.5	0.015408	0.015405	0.015504	0.015477	0.015377	0.015392	0.015391	0.015507	0.015412
																16.55	0.015404	0.01538	0.015484	0.015472	0.015338	0.015391	0.015405	0.01549	0.015387
																16.6	0.015435	0.015425	0.015534	0.015493	0.015406	0.015434	0.015433	0.015487	0.015477
																16.65	0.015383	0.015418	0.015471	0.015474	0.015371	0.015356	0.01539	0.015495	0.015458
																16.7	0.015359	0.015387	0.015473	0.015451	0.015336	0.015384	0.015401	0.015482	0.015393
																16.75	0.015391	0.015425	0.015478	0.015481	0.015359	0.01542	0.015381	0.015469	0.015442
																16.8	0.015386	0.0154	0.015471	0.015453	0.015375	0.015399	0.015415	0.015509	0.015449
																16.85	0.015385	0.015425	0.015563	0.015479	0.015391	0.015412	0.015415	0.015511	0.015427
																16.9	0.015431	0.015414	0.015533	0.015472	0.015412	0.01541	0.015425	0.015498	0.015426
																16.95	0.015394	0.015407	0.01553	0.015473	0.015367	0.015357	0.015385	0.015469	0.015426
																17	0.01538	0.015358	0.015479	0.015472	0.01535	0.015365	0.015375	0.015481	0.015418
																17.05	0.015419	0.015393	0.015525	0.015466	0.015365	0.015368	0.015393	0.015466	0.015432
																17.1	0.015385	0.015377	0.015529	0.015487	0.0154	0.015418	0.015373	0.015459	0.015443
																17.15	0.015428	0.015447	0.015544	0.015493	0.015394	0.015422	0.015425	0.015482	0.015481
																17.2	0.015401	0.015393	0.015551	0.015506	0.015402	0.015412	0.015432	0.015494	0.01545
																17.25	0.015409	0.015391	0.015544	0.015482	0.015386	0.015392	0.015368	0.015454	0.015453
																17.3	0.015349	0.015433	0.015515	0.015499	0.015387	0.015388	0.015375	0.015479	0.015423
																17.35	0.015403	0.015418	0.015507	0.015523	0.015392	0.015406	0.015406	0.015474	0.015414
																17.4	0.015433	0.015422	0.015547	0.015509	0.015454	0.015415	0.015407	0.015487	0.015413
																17.45	0.01541	0.015402	0.015555	0.015533	0.015366	0.015434	0.015375	0.015439	0.015443
																17.5	0.015407	0.015387	0.015555	0.015535	0.015394	0.015434	0.01541	0.015533	0.01547
																17.55	0.015363	0.015394	0.015529	0.015482	0.015358	0.015423	0.015383	0.015437	0.015425
																17.6	0.015419	0.015374	0.015545	0.015524	0.015361	0.015376	0.015402	0.015479	0.015419
																17.65	0.015403	0.015399	0.015523	0.015502	0.015397	0.015405	0.015395	0.015521	0.015402
																17.7	0.015412	0.015399	0.015498	0.015507	0.015381	0.015419	0.015403	0.01549	0.015395
																17.75	0.015401	0.015379	0.015508	0.015511	0.015373	0.01534	0.015384	0.015497	0.015433
																17.8	0.015448	0.015434	0.015531	0.015502	0.015359	0.015422	0.015409	0.015481	0.01543
																17.85	0.015395	0.015395	0.015451	0.015447	0.015334	0.015403	0.015408	0.015443	0.015434
																17.9	0.015394	0.015379	0.015516	0.015504	0.015377	0.015404	0.015391	0.015475	0.015429
																17.95	0.015393	0.015407	0.015497	0.015464	0.015353	0.015362	0.01541	0.015483	0.015422
																18	0.015414	0.015382	0.015483	0.015475	0.015389	0.015429	0.015403	0.015465	0.015402
																18.05	0.015403	0.015394	0.015501	0.015474	0.015391	0.01542	0.015388	0.015457	0.015409
																18.1	0.015443	0.015402	0.015494	0.015492	0.015405	0.015394	0.015427	0.015495	0.015454
																18.15	0.015398	0.015398	0.01547	0.015486	0.015368	0.015398	0.015393	0.015463	0.015418
																18.2	0.015395	0.015402	0.015517	0.015528	0.015402	0.015416	0.015381	0.015526	0.015443
																18.25	0.015412	0.015414	0.015484	0.01551	0.015387	0.015397	0.015435	0.015434	0.015403
																18.3	0.015403	0.015389	0.015509	0.015491	0.015371	0.015402	0.015356	0.015471	0.015351
																18.35	0.015419	0.015397	0.01549	0.015497	0.015365	0.015354	0.015383	0.015424	0.015415
																18.4	0.01539	0.015418	0.015509	0.015504	0.015394	0.015407	0.015371	0.015499	0.015396
																18.45	0.015414	0.015383	0.015526	0.015486	0.015363	0.015409	0.015374	0.015463	0.01541
																18.5	0.015406	0.015384	0.015485	0.01553	0.015404	0.015382	0.015417	0.015492	0.015411
																18.55	0.015396	0.015403	0.015485	0.015462	0.015388	0.015425	0.015384	0.015512	0.015385
																18.6	0.015405	0.015403	0.015484	0.015514	0.015395	0.015388	0.015404	0.015497	0.015449
																18.65	0.015389	0.015369	0.015489	0.015516	0.015422	0.015409	0.015399	0.015537	0.015405
																18.7	0.015415	0.015379	0.015469	0.015491	0.015384	0.01537	0.015378	0.015518	0.015425
																18.75	0.015425	0.015418	0.015493	0.015545	0.015399	0.015405	0.015404	0.015489	0.015429
																18.8	0.015423	0.015415	0.01551	0.015501	0.015397	0.015409	0.015395	0.015465	0.015427
																18.85	0.015422	0.015418	0.015494	0.01552	0.015366	0.01542	0.01538	0.015481	0.01542
																18.9	0.015415	0.015418	0.015547	0.015532	0.0154	0.015438	0.015397	0.015524	0.015449
																18.95	0.015418	0.01539	0.015504	0.015457	0.015312	0.015377	0.015373	0.015474	0.015399
																19	0.015439	0.015409	0.015526	0.015488	0.015406	0.015417	0.015395	0.015486	0.015457
																19.05	0.015422	0.015391	0.015522	0.01554	0.015351	0.01543	0.015394	0.015524	0.0154
																19.1	0.015382	0.015495	0.015505	0.015527	0.015344	0.015438	0.015379	0.015466	0.01546
																19.15	0.01539	0.015571	0.015531	0.015539	0.01538	0.015364	0.015384	0.015502	0.015441
																19.2	0.015385	0.015566	0.015541	0.015571	0.015399	0.015358	0.015367	0.015511	0.015362
																19.25	0.015387	0.015554	0.015514	0.015531	0.015387	0.015351	0.015383	0.015515	0.015425
																19.3	0.015443	0.015575	0.015551	0.015535	0.015396	0.015405	0.01537	0.015492	0.015408
																19.35	0.015401	0.015554	0.015529	0.015526	0.015415	0.015399	0.01535	0.015466	0.015412
																19.4	0.0154	0.015593	0.015511	0.015524	0.015372	0.015384	0.015393	0.015475	0.015414
																19.45	0.015418	0.015573	0.015528	0.015522	0.0154	0.015412	0.015372	0.015509	0.015413
																19.5	0.015447	0.015594	0.015541	0.015568	0.015428	0.01543	0.015412	0.015475	0.015394
																19.55	0.015393	0.015543	0.01553	0.015528	0.015391	0.015421	0.015373	0.015489	0.015401
																19.6	0.015424	0.015559	0.015532	0.015483	0.015355	0.015373	0.015398	0.01551	0.015392
																19.65	0.015401	0.015547	0.015499	0.01552	0.015345	0.015379	0.015374	0.015495	0.015407
																19.7	0.015409	0.015535	0.015505	0.015553	0.015377	0.015454	0.015377	0.015509	0.015424
																19.75	0.015401	0.015542	0.015503	0.015509	0.015372	0.01538	0.015364	0.015508	0.015391
																19.8	0.015422	0.015517	0.015554	0.015529	0.015351	0.015408	0.015385	0.015463	0.015434
																19.85	0.015406	0.015493	0.01544	0.015482	0.015349	0.015381	0.015395	0.015473	0.015427
																19.9	0.015387	0.015465	0.0155	0.015496	0.015375	0.015407	0.015376	0.015481	0.015433
																19.95	0.015416	0.015492	0.015535	0.015513	0.015358	0.01544	0.015378	0.015499	0.015423
																20	0.015367	0.015507	0.015484	0.015468	0.015383	0.015406	0.015413	0.015494	0.015369
																20.05	0.015422	0.015488	0.015527	0.015463	0.015396	0.015386	0.015416	0.015493	0.015386
																20.1	0.015434	0.015497	0.015483	0.015493	0.015375	0.015386	0.015401	0.015475	0.015395
																20.15	0.015412	0.015501	0.015483	0.015462	0.015365	0.015354	0.015397	0.015448	0.01542
																20.2	0.015429	0.015483	0.015489	0.015476	0.015352	0.015404	0.015365	0.015475	0.015433
																20.25	0.015437	0.015437	0.01548	0.015497	0.015369	0.015359	0.015389	0.015511	0.015359
																20.3	0.015423	0.015468	0.015483	0.015521	0.015402	0.01542	0.015381	0.015488	0.015409
																20.35	0.015441	0.015475	0.015467	0.015498	0.015359	0.015364	0.015377	0.015473	0.015403
																20.4	0.015424	0.015442	0.015467	0.015508	0.015356	0.015384	0.015377	0.015449	0.015359
																20.45	0.015433	0.015485	0.015467	0.015529	0.015366	0.01541	0.015416	0.015453	0.015436
																20.5	0.015388	0.015461	0.015444	0.015467	0.015342	0.015411	0.015394	0.015457	0.015394
																20.55	0.015401	0.015451	0.015436	0.015508	0.015336	0.015387	0.015348	0.015463	0.01538
																20.6	0.015403	0.015429	0.015478	0.015492	0.015347	0.015391	0.015381	0.015477	0.015389
																20.65	0.015405	0.015461	0.015436	0.015523	0.015354	0.015415	0.015387	0.015497	0.015423
																20.7	0.015401	0.015443	0.015435	0.015533	0.015322	0.015381	0.015396	0.015531	0.015387
																20.75	0.015411	0.015418	0.015441	0.015492	0.015438	0.015381	0.01538	0.015439	0.015384
																20.8	0.01539	0.015443	0.015492	0.015515	0.015399	0.015392	0.015358	0.01547	0.015439
																20.85	0.015428	0.015483	0.015492	0.015516	0.015357	0.015385	0.015365	0.015473	0.015389
																20.9	0.015412	0.015395	0.015531	0.015517	0.01535	0.015431	0.015409	0.015464	0.015424
																20.95	0.015445	0.015466	0.015509	0.015532	0.015376	0.015394	0.015357	0.015514	0.015402
																21	0.015413	0.015451	0.015516	0.015498	0.015364	0.015392	0.015338	0.015502	0.015371
																21.05	0.015424	0.01542	0.01548	0.015546	0.015375	0.015402	0.01537	0.01545	0.015393
																21.1	0.015436	0.015453	0.015543	0.015519	0.015389	0.015404	0.015377	0.015478	0.015423
																21.15	0.015408	0.01543	0.015517	0.015524	0.01537	0.015408	0.015337	0.015512	0.015433
																21.2	0.015397	0.015486	0.015524	0.015519	0.015393	0.015439	0.015373	0.015492	0.015399
																21.25	0.015416	0.015412	0.015512	0.015508	0.015379	0.015449	0.015357	0.015532	0.01543
																21.3	0.01542	0.015433	0.015533	0.015492	0.015358	0.015402	0.015369	0.015479	0.01545
																21.35	0.015406	0.015429	0.015485	0.015506	0.015411	0.01542	0.015407	0.015507	0.01541
																21.4	0.015451	0.015437	0.015533	0.01551	0.015364	0.01542	0.015372	0.0155	0.015404
																21.45	0.015382	0.01544	0.01551	0.015522	0.015374	0.015406	0.015392	0.015493	0.015382
																21.5	0.015425	0.015477	0.015495	0.015521	0.015412	0.015418	0.015434	0.015514	0.015423
																21.55	0.015387	0.015428	0.015462	0.015501	0.015319	0.015381	0.015365	0.015461	0.015416
																21.6	0.015434	0.015448	0.015505	0.015507	0.015352	0.015403	0.015387	0.015484	0.015435
																21.65	0.015392	0.015401	0.015462	0.015525	0.015372	0.015344	0.015359	0.015455	0.015393
																21.7	0.015413	0.015462	0.015478	0.015494	0.015407	0.015413	0.01542	0.015529	0.015391
																21.75	0.015406	0.015402	0.01548	0.015529	0.015377	0.015391	0.015406	0.015459	0.015432
																21.8	0.015395	0.015421	0.015516	0.015472	0.015368	0.015374	0.015365	0.015479	0.015391
																21.85	0.015367	0.015412	0.015466	0.01551	0.015337	0.015388	0.015409	0.015495	0.015411
																21.9	0.015415	0.015418	0.015481	0.015497	0.01536	0.015428	0.015413	0.015495	0.015424
																21.95	0.015382	0.01542	0.015469	0.015459	0.015366	0.015379	0.015358	0.015454	0.015401
																22	0.015415	0.01544	0.015449	0.015506	0.015366	0.015381	0.015413	0.015456	0.015413
																22.05	0.015419	0.015427	0.01546	0.015509	0.015371	0.015392	0.015385	0.015481	0.015428
																22.1	0.015409	0.01542	0.015463	0.015509	0.015347	0.015392	0.015356	0.015446	0.015416
																22.15	0.015406	0.015406	0.015491	0.015491	0.015358	0.015367	0.015375	0.015484	0.01539
																22.2	0.015414	0.015398	0.015477	0.015452	0.015349	0.015387	0.015332	0.015474	0.015408
																22.25	0.015362	0.015422	0.015449	0.015463	0.015353	0.015382	0.015373	0.015471	0.015383
																22.3	0.015433	0.015394	0.015488	0.015531	0.01536	0.01535	0.015412	0.015475	0.015437
																22.35	0.01542	0.015396	0.01547	0.015463	0.015345	0.015382	0.015362	0.015434	0.015384
																22.4	0.01544	0.015444	0.015468	0.015456	0.01532	0.015401	0.015354	0.015496	0.015416
																22.45	0.015415	0.01538	0.015467	0.015507	0.015384	0.015395	0.015399	0.015463	0.015342
																22.5	0.015404	0.01542	0.015454	0.015487	0.015379	0.01542	0.015348	0.015491	0.015428
																22.55	0.015382	0.015353	0.015431	0.015474	0.015366	0.015366	0.015356	0.015443	0.015363
																22.6	0.015397	0.015383	0.015477	0.015501	0.015382	0.015381	0.015342	0.015489	0.015388
																22.65	0.015398	0.015405	0.015402	0.015497	0.015357	0.015408	0.015371	0.015424	0.015384
																22.7	0.015398	0.015404	0.015459	0.015479	0.015365	0.015397	0.015353	0.015466	0.015421
																22.75	0.015423	0.015367	0.015476	0.015518	0.015382	0.015395	0.015407	0.015469	0.015439
																22.8	0.015398	0.015389	0.015479	0.015465	0.015375	0.015371	0.015394	0.015457	0.015437
																22.85	0.015385	0.015412	0.015457	0.01551	0.01534	0.015357	0.015419	0.015446	0.015384
																22.9	0.015442	0.015405	0.015485	0.01553	0.015409	0.015417	0.015432	0.01548	0.015432
																22.95	0.01541	0.015405	0.015464	0.015497	0.015384	0.015383	0.015337	0.015466	0.015386
																23	0.015417	0.015411	0.015463	0.015498	0.015374	0.015412	0.015372	0.015477	0.015401
																23.05	0.015382	0.01539	0.015437	0.0155	0.015366	0.015395	0.015351	0.015483	0.015427
																23.1	0.015478	0.015393	0.015489	0.015518	0.015393	0.015439	0.015391	0.01548	0.015423
																23.15	0.015646	0.01536	0.015443	0.015505	0.015393	0.015375	0.015351	0.015456	0.015365
																23.2	0.015688	0.015447	0.015486	0.015488	0.015403	0.015419	0.015372	0.015478	0.01541
																23.25	0.015713	0.01539	0.015495	0.015517	0.015392	0.015414	0.015399	0.015508	0.015421
																23.3	0.015756	0.015385	0.015511	0.015507	0.015325	0.015412	0.015386	0.015483	0.015351
																23.35	0.015729	0.015424	0.015479	0.015502	0.015339	0.015448	0.015336	0.015486	0.015371
																23.4	0.015735	0.015453	0.015488	0.015505	0.015396	0.015447	0.015398	0.015467	0.015419
																23.45	0.015729	0.015442	0.015447	0.015515	0.015388	0.015446	0.015373	0.015523	0.015396
																23.5	0.015702	0.015395	0.015461	0.015496	0.015363	0.015421	0.015376	0.015531	0.015376
																23.55	0.015684	0.015388	0.015465	0.01546	0.01535	0.015428	0.015353	0.015488	0.015377
																23.6	0.015698	0.015412	0.015498	0.015521	0.015415	0.015421	0.015378	0.015467	0.015451
																23.65	0.015651	0.015392	0.015479	0.015496	0.015387	0.015451	0.015345	0.015476	0.015391
																23.7	0.015642	0.015389	0.015487	0.015508	0.015365	0.015413	0.015347	0.015462	0.015385
																23.75	0.015594	0.01544	0.01542	0.015487	0.015374	0.015439	0.015398	0.015524	0.015387
																23.8	0.015595	0.015416	0.015469	0.015475	0.01538	0.015429	0.015359	0.01548	0.0154
																23.85	0.015534	0.015405	0.015453	0.015465	0.015349	0.015429	0.015385	0.015455	0.015372
																23.9	0.015528	0.015422	0.015476	0.015479	0.015362	0.015445	0.015409	0.015484	0.015415
																23.95	0.015562	0.015405	0.015463	0.015459	0.015371	0.015464	0.015389	0.015464	0.015403
																24	0.015504	0.015397	0.01547	0.015497	0.015387	0.015434	0.015358	0.015459	0.015382
																24.05	0.015576	0.015376	0.015457	0.015473	0.015399	0.015482	0.015349	0.015523	0.01539
																24.1	0.01546	0.015409	0.01542	0.015464	0.01536	0.015414	0.015341	0.01544	0.015393
																24.15	0.015474	0.015409	0.01543	0.015456	0.015366	0.01545	0.015377	0.015483	0.015415
																24.2	0.015424	0.015402	0.015427	0.015464	0.015356	0.015428	0.015397	0.015438	0.015394
																24.25	0.015499	0.015424	0.015478	0.015465	0.015356	0.015409	0.015395	0.015494	0.015421
																24.3	0.01545	0.015403	0.015458	0.015471	0.015348	0.015458	0.015376	0.015448	0.015368
																24.35	0.015474	0.015362	0.015438	0.015448	0.015336	0.015421	0.015348	0.015476	0.015348
																24.4	0.015478	0.015398	0.015432	0.015441	0.015368	0.015437	0.015343	0.015464	0.015381
																24.45	0.015434	0.015415	0.015428	0.015431	0.015323	0.015429	0.015403	0.015476	0.015394
																24.5	0.015464	0.015378	0.01548	0.015509	0.015379	0.015449	0.015406	0.015495	0.015406
																24.55	0.015468	0.015428	0.015457	0.015442	0.015362	0.015437	0.015369	0.015477	0.015417
																24.6	0.015432	0.015392	0.015455	0.015467	0.015363	0.015418	0.015342	0.015467	0.015362
																24.65	0.015463	0.015384	0.015437	0.015457	0.015356	0.015432	0.015374	0.015431	0.015413
																24.7	0.015471	0.015378	0.015439	0.0155	0.015359	0.015416	0.015396	0.01547	0.015415
																24.75	0.015469	0.015391	0.01546	0.015504	0.015351	0.015456	0.015397	0.015477	0.015398
																24.8	0.015454	0.015393	0.015479	0.015459	0.015377	0.015432	0.015399	0.015511	0.015402
																24.85	0.015443	0.015373	0.01546	0.015479	0.01537	0.015436	0.01538	0.015508	0.015379
																24.9	0.015438	0.015394	0.015439	0.015492	0.015389	0.01548	0.015414	0.015504	0.01537
																24.95	0.015461	0.015405	0.015443	0.015524	0.015371	0.015466	0.015393	0.015527	0.015401
																25	0.015458	0.015412	0.015448	0.015498	0.015371	0.015404	0.015346	0.015488	0.015373
																25.05	0.015435	0.015415	0.015425	0.015502	0.015377	0.015445	0.015379	0.015484	0.015376
																25.1	0.015458	0.015388	0.01548	0.015485	0.015356	0.015438	0.015379	0.015507	0.015385
																25.15	0.015458	0.015399	0.015478	0.015455	0.01538	0.015428	0.015326	0.015461	0.015386
																25.2	0.015431	0.015406	0.015487	0.015521	0.015414	0.015439	0.015354	0.015462	0.015386
																25.25	0.015397	0.015391	0.015461	0.015474	0.015361	0.015435	0.015398	0.01549	0.015389
																25.3	0.015423	0.015402	0.015447	0.015507	0.015371	0.015445	0.015389	0.015475	0.015385
																25.35	0.015465	0.015362	0.015448	0.015535	0.015359	0.015425	0.015385	0.015459	0.015405
																25.4	0.01544	0.01542	0.015474	0.015537	0.015414	0.015429	0.015392	0.015508	0.015405
																25.45	0.015419	0.015385	0.015416	0.015497	0.015335	0.015408	0.015417	0.015463	0.015393
																25.5	0.015432	0.01538	0.015419	0.015491	0.015415	0.015457	0.015354	0.015502	0.01541
																25.55	0.015477	0.015446	0.015446	0.015481	0.015383	0.015435	0.01539	0.015477	0.015431
																25.6	0.015394	0.015384	0.015446	0.015481	0.015349	0.015392	0.015368	0.015477	0.015428
																25.65	0.015407	0.015389	0.0154	0.015505	0.015372	0.015402	0.01533	0.01546	0.01539
																25.7	0.015425	0.015414	0.015424	0.015482	0.015357	0.015406	0.015377	0.015462	0.015367
																25.75	0.015393	0.01535	0.015429	0.015449	0.015297	0.015415	0.015353	0.015418	0.01537
																25.8	0.01542	0.015377	0.015425	0.015483	0.015376	0.015424	0.015388	0.015474	0.015353
																25.85	0.015432	0.015397	0.015429	0.015497	0.015371	0.015451	0.015401	0.015432	0.015414
																25.9	0.015371	0.01538	0.015402	0.015452	0.015333	0.015397	0.015388	0.015477	0.015375
																25.95	0.015421	0.015354	0.015445	0.015476	0.015338	0.015384	0.015402	0.015495	0.015385
																26	0.015389	0.015376	0.015439	0.015456	0.015338	0.01539	0.015385	0.015482	0.015383
																26.05	0.015401	0.015384	0.01543	0.015467	0.015327	0.015404	0.015343	0.015446	0.015376
																26.1	0.01541	0.015382	0.015431	0.015427	0.015364	0.015391	0.015375	0.015443	0.015352
																26.15	0.015403	0.015384	0.015375	0.015431	0.015362	0.015418	0.015386	0.015451	0.015344
																26.2	0.015391	0.015386	0.015407	0.015418	0.015373	0.015416	0.015375	0.015446	0.015402
																26.25	0.015421	0.01541	0.015471	0.015475	0.015367	0.015403	0.015399	0.015467	0.015366
																26.3	0.015407	0.015377	0.015446	0.015428	0.015355	0.01541	0.015378	0.015473	0.015392
																26.35	0.015389	0.015393	0.015453	0.015461	0.015346	0.015383	0.01538	0.015472	0.0154
																26.4	0.015434	0.015405	0.015434	0.015472	0.015361	0.015396	0.015393	0.015479	0.015366
																26.45	0.015371	0.015373	0.015411	0.015475	0.015334	0.015408	0.015378	0.015454	0.015356
																26.5	0.015448	0.015425	0.015479	0.015466	0.015361	0.015429	0.015412	0.015492	0.015422
																26.55	0.015385	0.01536	0.015441	0.015433	0.01533	0.015387	0.015371	0.015456	0.015323
																26.6	0.015416	0.015416	0.015486	0.015493	0.015359	0.015414	0.015389	0.015466	0.01538
																26.65	0.015418	0.015394	0.015435	0.015477	0.015354	0.015386	0.015396	0.015455	0.015379
																26.7	0.015414	0.015416	0.015484	0.015527	0.015378	0.015416	0.015374	0.015475	0.015375
																26.75	0.015389	0.015372	0.015409	0.015474	0.015328	0.015435	0.015351	0.015479	0.0154
																26.8	0.015437	0.015387	0.015414	0.015494	0.015314	0.015447	0.015347	0.015478	0.015368
																26.85	0.015401	0.015355	0.015422	0.015476	0.015347	0.015396	0.015386	0.015473	0.015356
																26.9	0.015436	0.01537	0.015462	0.015438	0.015343	0.015463	0.01534	0.015489	0.015386
																26.95	0.015423	0.015366	0.015463	0.015476	0.015361	0.015401	0.015379	0.015463	0.015367
																27	0.01542	0.015411	0.015474	0.015519	0.015367	0.015448	0.01537	0.015481	0.015403
																27.05	0.015393	0.015377	0.015443	0.015515	0.015343	0.015368	0.015382	0.015519	0.01542
																27.1	0.015416	0.015432	0.015431	0.015504	0.015385	0.015432	0.015403	0.015503	0.015368
																27.15	0.015416	0.015367	0.015439	0.015488	0.015349	0.01539	0.015355	0.015491	0.015389
																27.2	0.015383	0.015363	0.015464	0.015491	0.015375	0.015437	0.015376	0.015513	0.015403
																27.25	0.015397	0.015426	0.01546	0.015547	0.015335	0.015399	0.01539	0.01552	0.015399
																27.3	0.015433	0.015439	0.015447	0.015504	0.015404	0.015413	0.01539	0.015491	0.015404
																27.35	0.015408	0.015386	0.015438	0.015478	0.015376	0.015481	0.015349	0.015444	0.015373
																27.4	0.015415	0.015406	0.015471	0.015508	0.015389	0.015426	0.01535	0.015496	0.0154
																27.45	0.015398	0.015383	0.015454	0.015429	0.015371	0.015384	0.01533	0.015457	0.015364
																27.5	0.015425	0.015392	0.015478	0.01549	0.015397	0.015404	0.015413	0.015492	0.015384
																27.55	0.015435	0.015413	0.015452	0.015484	0.015358	0.015403	0.015366	0.015465	0.015376
																27.6	0.015437	0.015387	0.015507	0.015468	0.015354	0.01542	0.015392	0.015465	0.015376
																27.65	0.01543	0.01539	0.015467	0.015449	0.015381	0.015427	0.015392	0.015459	0.015393
																27.7	0.015418	0.015377	0.015372	0.015454	0.015351	0.015383	0.015334	0.015448	0.01534
																27.75	0.015378	0.015364	0.015473	0.01547	0.015352	0.015384	0.01537	0.015454	0.015365
																27.8	0.015388	0.015367	0.015438	0.015428	0.015355	0.015406	0.015387	0.01546	0.015404
																27.85	0.015399	0.015379	0.015422	0.015472	0.015335	0.015405	0.015396	0.015502	0.01542
																27.9	0.015419	0.015375	0.015445	0.015449	0.015348	0.015449	0.015383	0.01547	0.015376
																27.95	0.015423	0.015375	0.0155	0.015525	0.015387	0.015424	0.015399	0.015497	0.015397
																28	0.01545	0.015381	0.015477	0.015443	0.015349	0.015446	0.015389	0.015464	0.015414
																28.05	0.015399	0.015381	0.015456	0.015485	0.01533	0.015406	0.015386	0.015434	0.015403
																28.1	0.015401	0.015403	0.015442	0.01546	0.01533	0.015424	0.015375	0.015476	0.015408
																28.15	0.015443	0.015359	0.015409	0.015414	0.015393	0.015388	0.015395	0.015431	0.015383
																28.2	0.015394	0.015377	0.015464	0.015466	0.015316	0.015445	0.015396	0.015463	0.015414
																28.25	0.015369	0.015363	0.015427	0.01545	0.015373	0.015383	0.015376	0.015405	0.015397
																28.3	0.015422	0.015353	0.015396	0.015475	0.01537	0.015414	0.015395	0.015476	0.015374
																28.35	0.01541	0.015404	0.015423	0.015431	0.015367	0.015406	0.015405	0.015476	0.015402
																28.4	0.015381	0.015378	0.015429	0.015426	0.015375	0.015403	0.015376	0.015465	0.015359
																28.45	0.015384	0.015357	0.015445	0.015438	0.015331	0.015402	0.015364	0.015483	0.015346
																28.5	0.015411	0.015412	0.015438	0.015491	0.0154	0.015439	0.015403	0.01551	0.015444
																28.55	0.015424	0.015386	0.015414	0.015507	0.015366	0.015377	0.015375	0.015461	0.015404
																28.6	0.015392	0.015432	0.015431	0.015437	0.01533	0.015427	0.015379	0.015438	0.015386
																28.65	0.01537	0.015384	0.015491	0.015441	0.01537	0.01543	0.015397	0.015466	0.015377
																28.7	0.015397	0.015352	0.01544	0.015513	0.015387	0.015438	0.015376	0.015476	0.015387
																28.75	0.01542	0.015383	0.015434	0.01548	0.015367	0.015395	0.015372	0.015468	0.015385
																28.8	0.015413	0.015391	0.015444	0.015456	0.015355	0.015405	0.015371	0.015468	0.015415
																28.85	0.015412	0.015434	0.015433	0.015461	0.015379	0.015405	0.015381	0.015452	0.01536
																28.9	0.015384	0.015379	0.015443	0.015488	0.015361	0.015455	0.015399	0.015469	0.015403
																28.95	0.015376	0.015371	0.015444	0.01549	0.015342	0.015382	0.015387	0.015444	0.015388
																29	0.015386	0.015394	0.015468	0.015496	0.015373	0.015397	0.015343	0.015486	0.01537
																29.05	0.015369	0.015393	0.01545	0.015467	0.015375	0.015362	0.015362	0.015464	0.015399
																29.1	0.015396	0.015402	0.015457	0.015489	0.01535	0.015448	0.015399	0.01551	0.01538
																29.15	0.015413	0.015396	0.015464	0.015511	0.015312	0.015404	0.015341	0.015497	0.01535
																29.2	0.015415	0.015386	0.015499	0.015469	0.015381	0.015443	0.015359	0.01552	0.015387
																29.25	0.015407	0.015417	0.015475	0.015483	0.015365	0.015428	0.015353	0.015477	0.01536
																29.3	0.015416	0.015347	0.015461	0.015471	0.015354	0.015371	0.015392	0.015526	0.015405
																29.35	0.015428	0.01539	0.015479	0.015473	0.015369	0.015394	0.015377	0.015473	0.015383
																29.4	0.015371	0.015396	0.015445	0.015457	0.015362	0.015382	0.015384	0.015467	0.015369
																29.45	0.01542	0.015354	0.015412	0.015486	0.015345	0.015408	0.015342	0.015454	0.015339
																29.5	0.015407	0.015379	0.015472	0.015483	0.015364	0.015411	0.015376	0.015464	0.015416
																29.55	0.015369	0.015364	0.015458	0.015459	0.015353	0.015392	0.015373	0.015466	0.015402
																29.6	0.015414	0.015405	0.015484	0.015473	0.015374	0.015417	0.0154	0.01547	0.015401
																29.65	0.015379	0.015376	0.015461	0.015474	0.015346	0.015377	0.015347	0.015451	0.015412
																29.7	0.015406	0.015425	0.01548	0.015495	0.01539	0.015395	0.01535	0.015472	0.015368
																29.75	0.015373	0.01536	0.015455	0.015426	0.015377	0.015414	0.015395	0.015486	0.015398
																29.8	0.01537	0.015345	0.015419	0.015473	0.015414	0.015378	0.015385	0.015455	0.015355
																29.85	0.015381	0.015355	0.015459	0.015457	0.015373	0.015422	0.015342	0.015463	0.015357
																29.9	0.015351	0.015382	0.015428	0.015436	0.015326	0.015417	0.01541	0.015446	0.015388
																29.95	0.015405	0.015307	0.015421	0.015435	0.015331	0.015366	0.015373	0.015482	0.015395
																30	0.015396	0.015382	0.015438	0.015434	0.015356	0.015401	0.01538	0.015482	0.015404

## Sheet: Figure2
Figure 2a: GLUTag ATP secretion				Figure 2b: GLUTag ATP secretion (Gq-DREADD transfected)					Figure 2c: Mouse colonic ATP secretion (Gq-DREADD mouse)						Figure 2d: Mouse colonic GLP-1 secretion (Gq-DREADD mouse)						Figure 2e: Human colonic ATP secretion
ATP concentration (ng/ml)				ATP concentration (ng/ml)					ATP concentration (ng/ml)						GLP-1 concentration (% total GLP-1 released)						ATP concentration (relative to basal)
Basal	AngII	F/I/10G		Untrans (CNO)	Basal	Gq- DREADD			Basal	CNO	F/I	CNO +F/I			Basal	CNO	F/I	CNO +F/I			Basal	AngII
9.31305	8.03965	9.32981		13.618	5.40979	17.3886			2.44369	2.30445	2.4869	4.48446			0.272141	0.957176	1.08554	10.2941			1.09841	1.78601
3.46091	12.2345	6.81664		4.60939	12.9694	11.3275			2.18922	2.85182	2.52531	3.21674			0.234623	1.67908	1.92588	12.1674			0.767125	1.48297
4.96837	25.2745	15.369		12.4525	10.3749	47.7783				4.37401		4.51328				1.66086		16.4612			1.13446	1.57911
7.52027	23.7144	12.2848		1.61595	4.60938	6.25314															0.99812	1.43802
1.80849	8.36357	11.4412		0.661059	4.26961	3.44319			1.67588	3.2866	2.4853	2.92682			0.397546	1.15378	4.1742	10.2389			1.00188	1.27071
3.29901	10.8044	9.73195		1.79959	2.47905	1.93731			3.35201	2.77147	4.19835	3.70771			1.13442	2.86839	9.30743	13.688			1.29528	2.549
6.32787	10.8994	9.62025		5.70974	5.08029	11.9552			2.58341	3.95711	1.71267	5.20013			1.05977	3.1478	4.65255	10.9688			0.704717	2.31217
6.79988	5.09121	8.00056		6.89303	4.42601	32.955			2.06832		2.95135				0.631429	2.47517	6.86523	13.0831			1.07928	1.2543
0.649695	2.75918	6.94794		4.29502	5.05605	22.9945															0.920717	1.70455
1.16591	7.57569	4.66422		7.33035	3.64252	10.3959			1.9913	7.46988	3.32912	3.03037			0.722636	1.90822	7.62589	4.47421
0.760946	4.88679	8.11339		5.70974	2.89136	3.56175			1.67094	3.79675	3.87902	3.39953			1.0768	3.98179	11.9132	12.1012
0.720896	6.98356	3.94111		6.89303	7.50367	14.1853			3.78809	7.35735	2.45239	8.96353			0.633521	3.83399	13.2282	9.6827
2.10708	4.4518	5.50199		4.29502	6.76441	21.7497			1.57137	2.93079	3.02902	7.28355			1.06063	3.49485	13.8509	11.6038
1.26565	6.05589	11.2073		7.33035	7.7934	23.5517
1.53174	4.98408	5.40129			14.5259	10.0316
					21.0632	15.298
					6.76441	21.7497
					7.7934	23.5517
					14.5259	10.0316
					10.2889	15.298

## Sheet: Figure3
Figure 3a: Sample sniffer patch trace (from GLUTag)				Figure 3b: GLUTag sniffer patch summary					Figure 3c: Sample sniffer patch trace (from Gq-DREADD GLUTag			Figure 3d: GLUTag sniffer patch summary (Gq-DREADD transfected)						Figure 3e: Sample sniffer patch trace (from L-cell)						Figure 3f: Primary mouse colonic L-cell sniffer patch summary
Time (s)	Trace #1 (pA)			ATP currents (pA)					Time (s)	Trace #1 (pA)		ATP currents (nA)						Time (s)	Trace #1 (pA)					ATP currents (nA)
0	-182.495			Control	F/I/10G	30K+			0	-5.18799		Control	CNO (10μM)					0	-18.9209						AngII (1μM)	AMG-1638 (10μM)	GPBAR-A (10μM)	AMG-1638 (10μM) + GPBAR-A (10μM)	Peptones (3mg/ml)
0.0004	-184.326			0	-37.2315	-750.122			0.0004	-3.96729		0.00152588	-3.73901					0.0004	-21.6675					Control (not near L-cell)	0	0	0	-0.000305176	-0.011
0.0008	-187.378			-2.44141	-26.8555	-50.9644			0.0008	-5.18799		0.00152588	-0.280151					0.0008	-21.3623						0	0	0	0.000915527	-0.006
0.0012	-180.664			-0.915527	-56.1523	-65.6128			0.0012	-3.66211		0.00335693	-1.17645					0.0012	-21.3623						0	0	0	0.00183106	-0.006
0.0016	-189.819			-2.44141	-169.678	-35.0952			0.0016	-4.57764		0.000305176	-1.33545					0.0016	-20.1416						0	0	0		-0.009
0.002	-179.443			-1.83106	-29.9072	-83.6182			0.002	-4.88281		-0.00549316	-0.670166					0.002	-17.7002						-0.000305176	0	0		-0.00549316
0.0024	-187.378			-0.305176		-142.212			0.0024	-5.18799								0.0024	-22.8882						0.000305176	-0.0012207	0
0.0028	-181.885			6.10352					0.0028	-5.18799		-0.0012207						0.0028	-20.752							-0.000610352	-0.000305176
0.0032	-181.274			-6.10352					0.0032	-4.27246		0.000610352						0.0032	-21.9727							0.000305176	0.000915527
0.0036	-178.223			1.52588					0.0036	-4.57764		0.00335693						0.0036	-24.7192								-0.000305176
0.004	-186.157			-3.05176					0.004	-5.18799		0.00152588						0.004	-18.0054
0.0044	-184.326			-1.52588					0.0044	-4.88281								0.0044	-22.8882
0.0048	-181.885								0.0048	-5.79834								0.0048	-19.2261
0.0052	-183.105								0.0052	-5.18799								0.0052	-19.5313					Nearby an L-cell	-0.189819	0	-0.326	0	-0.01
0.0056	-183.716								0.0056	-3.66211								0.0056	-22.2778						-2.03979	0	-0.046	-0.394	-0.15
0.006	-183.716								0.006	-4.27246								0.006	-22.8882						-0.340576	-0.053	0	-0.095	-0.02
0.0064	-182.495								0.0064	-3.35693								0.0064	-21.3623						-1.07513	-1.897	0	0	-0.015
0.0068	-184.326								0.0068	-3.96729								0.0068	-21.6675						-1.57471	-0.028	0	0	0
0.0072	-188.599								0.0072	-4.57764								0.0072	-18.9209						-0.134888	0	0	-0.034	-0.073
0.0076	-180.054								0.0076	-5.18799								0.0076	-18.9209						-0.0405884	-0.031	0	-2.3013	-0.443
0.008	-179.443								0.008	-3.66211								0.008	-23.4985						-0.683	0	-0.04	-0.5145	0
0.0084	-180.054								0.0084	-4.88281								0.0084	-21.6675						0	0	0	-0.0344849	-1.0422
0.0088	-177.612								0.0088	-5.18799								0.0088	-19.8364						-0.402	-0.076	-0.043	-0.484009
0.0092	-180.664								0.0092	-4.27246								0.0092	-27.4658						-3.14	0	0	-0.443
0.0096	-176.392								0.0096	-4.57764								0.0096	-20.4468						0	-1.137	-0.007
0.01	-178.223								0.01	-4.27246								0.01	-22.583						-0.063	0	-1.679
0.0104	-182.495								0.0104	-3.66211								0.0104	-21.3623						-0.119	-0.009	-0.017
0.0108	-178.223								0.0108	-3.66211								0.0108	-22.583						-0.017	-0.262	0
0.0112	-186.157								0.0112	-3.35693								0.0112	-26.8555						0	-0.082	-0.013
0.0116	-177.612								0.0116	-4.88281								0.0116	-18.6157						-0.014	-1.8274	-2.657
0.012	-180.664								0.012	-4.27246								0.012	-22.8882						-0.06	-0.0015	-0.1218
0.0124	-185.547								0.0124	-3.66211								0.0124	-22.583						-0.4794	-0.32	0
0.0128	-184.326								0.0128	-3.35693								0.0128	-20.752						-3.70544	0	0.000305176
0.0132	-181.885								0.0132	-3.35693								0.0132	-20.1416							-0.209045	-0.010376
0.0136	-181.885								0.0136	-3.96729								0.0136	-18.9209							0.000610352	-0.15
0.014	-180.664								0.014	-4.27246								0.014	-23.8037							-0.190735
0.0144	-182.495								0.0144	-4.27246								0.0144	-23.4985
0.0148	-178.223								0.0148	-3.35693								0.0148	-18.0054
0.0152	-189.209								0.0152	-3.35693								0.0152	-23.1934
0.0156	-189.209								0.0156	-5.18799								0.0156	-21.0571
0.016	-180.054								0.016	-4.88281								0.016	-22.583
0.0164	-184.326								0.0164	-5.18799								0.0164	-26.2451
0.0168	-183.105								0.0168	-3.35693								0.0168	-20.1416
0.0172	-184.326								0.0172	-3.96729								0.0172	-24.1089
0.0176	-185.547								0.0176	-3.96729								0.0176	-24.1089
0.018	-191.04								0.018	-4.27246								0.018	-20.1416
0.0184	-186.157								0.0184	-3.35693								0.0184	-19.5313
0.0188	-180.664								0.0188	-3.96729								0.0188	-18.3105
0.0192	-179.443								0.0192	-4.57764								0.0192	-19.8364
0.0196	-182.495								0.0196	-3.05176								0.0196	-22.583
0.02	-183.105								0.02	-4.57764								0.02	-18.3105
0.0204	-188.599								0.0204	-3.66211								0.0204	-18.3105
0.0208	-181.274								0.0208	-4.27246								0.0208	-20.752
0.0212	-188.599								0.0212	-3.96729								0.0212	-25.0244
0.0216	-186.157								0.0216	-3.96729								0.0216	-20.1416
0.022	-181.274								0.022	-5.18799								0.022	-23.4985
0.0224	-179.443								0.0224	-4.27246								0.0224	-22.2778
0.0228	-177.002								0.0228	-4.27246								0.0228	-23.1934
0.0232	-181.885								0.0232	-4.57764								0.0232	-23.8037
0.0236	-179.443								0.0236	-5.79834								0.0236	-19.5313
0.024	-180.664								0.024	-4.57764								0.024	-24.7192
0.0244	-184.937								0.0244	-5.18799								0.0244	-21.3623
0.0248	-180.664								0.0248	-3.96729								0.0248	-21.3623
0.0252	-187.988								0.0252	-5.18799								0.0252	-19.8364
0.0256	-186.157								0.0256	-4.27246								0.0256	-17.395
0.026	-187.378								0.026	-4.27246								0.026	-23.4985
0.0264	-188.599								0.0264	-4.57764								0.0264	-19.2261
0.0268	-185.547								0.0268	-5.18799								0.0268	-18.9209
0.0272	-189.209								0.0272	-5.18799								0.0272	-25.0244
0.0276	-186.768								0.0276	-4.88281								0.0276	-24.7192
0.028	-184.937								0.028	-4.27246								0.028	-23.1934
0.0284	-186.768								0.0284	-5.49316								0.0284	-22.583
0.0288	-191.04								0.0288	-4.88281								0.0288	-21.6675
0.0292	-184.937								0.0292	-3.96729								0.0292	-20.752
0.0296	-180.054								0.0296	-4.57764								0.0296	-25.9399
0.03	-182.495								0.03	-2.74658								0.03	-20.4468
0.0304	-183.105								0.0304	-4.27246								0.0304	-24.1089
0.0308	-188.599								0.0308	-3.66211								0.0308	-25.9399
0.0312	-188.599								0.0312	-4.27246								0.0312	-17.395
0.0316	-187.988								0.0316	-3.66211								0.0316	-25.3296
0.032	-181.274								0.032	-3.35693								0.032	-21.6675
0.0324	-184.326								0.0324	-3.05176								0.0324	-19.8364
0.0328	-180.054								0.0328	-6.10352								0.0328	-19.2261
0.0332	-181.885								0.0332	-4.57764								0.0332	-21.0571
0.0336	-181.885								0.0336	-3.66211								0.0336	-24.1089
0.034	-179.443								0.034	-4.57764								0.034	-22.583
0.0344	-180.664								0.0344	-3.96729								0.0344	-23.4985
0.0348	-181.885								0.0348	-4.27246								0.0348	-24.1089
0.0352	-181.885								0.0352	-3.96729								0.0352	-21.3623
0.0356	-175.781								0.0356	-3.96729								0.0356	-22.583
0.036	-183.105								0.036	-3.96729								0.036	-25.3296
0.0364	-179.443								0.0364	-3.96729								0.0364	-23.4985
0.0368	-186.157								0.0368	-3.96729								0.0368	-21.3623
0.0372	-186.768								0.0372	-3.96729								0.0372	-22.2778
0.0376	-180.664								0.0376	-5.49316								0.0376	-25.6348
0.038	-184.937								0.038	-3.05176								0.038	-24.7192
0.0384	-180.054								0.0384	-4.27246								0.0384	-21.9727
0.0388	-186.157								0.0388	-4.27246								0.0388	-16.4795
0.0392	-186.157								0.0392	-4.57764								0.0392	-22.2778
0.0396	-185.547								0.0396	-4.27246								0.0396	-23.4985
0.04	-188.599								0.04	-3.66211								0.04	-20.752
0.0404	-183.105								0.0404	-4.88281								0.0404	-21.9727
0.0408	-187.988								0.0408	-4.88281								0.0408	-16.1743
0.0412	-182.495								0.0412	-4.88281								0.0412	-22.2778
0.0416	-182.495								0.0416	-4.57764								0.0416	-20.752
0.042	-183.105								0.042	-3.35693								0.042	-24.1089
0.0424	-184.326								0.0424	-4.27246								0.0424	-19.8364
0.0428	-183.716								0.0428	-4.27246								0.0428	-18.6157
0.0432	-188.599								0.0432	-3.96729								0.0432	-20.752
0.0436	-180.054								0.0436	-5.18799								0.0436	-21.9727
0.044	-181.274								0.044	-4.57764								0.044	-17.395
0.0444	-181.885								0.0444	-3.96729								0.0444	-19.8364
0.0448	-186.157								0.0448	-3.96729								0.0448	-23.4985
0.0452	-183.716								0.0452	-5.18799								0.0452	-24.1089
0.0456	-184.937								0.0456	-4.57764								0.0456	-22.2778
0.046	-187.378								0.046	-4.27246								0.046	-18.6157
0.0464	-185.547								0.0464	-3.96729								0.0464	-20.752
0.0468	-186.157								0.0468	-4.88281								0.0468	-24.7192
0.0472	-188.599								0.0472	-3.96729								0.0472	-18.9209
0.0476	-184.326								0.0476	-4.27246								0.0476	-20.752
0.048	-191.65								0.048	-3.96729								0.048	-22.583
0.0484	-188.599								0.0484	-4.57764								0.0484	-21.3623
0.0488	-186.157								0.0488	-5.18799								0.0488	-19.8364
0.0492	-187.988								0.0492	-4.27246								0.0492	-19.8364
0.0496	-188.599								0.0496	-3.96729								0.0496	-24.1089
0.05	-187.378								0.05	-4.57764								0.05	-20.752
0.0504	-186.768								0.0504	-3.66211								0.0504	-25.3296
0.0508	-187.988								0.0508	-3.35693								0.0508	-22.583
0.0512	-187.378								0.0512	-5.18799								0.0512	-21.0571
0.0516	-186.768								0.0516	-3.05176								0.0516	-26.2451
0.052	-188.599								0.052	-3.96729								0.052	-24.7192
0.0524	-188.599								0.0524	-3.96729								0.0524	-23.4985
0.0528	-183.716								0.0528	-4.27246								0.0528	-17.395
0.0532	-187.378								0.0532	-3.35693								0.0532	-22.583
0.0536	-185.547								0.0536	-3.66211								0.0536	-26.5503
0.054	-186.768								0.054	-3.96729								0.054	-20.4468
0.0544	-188.599								0.0544	-3.96729								0.0544	-21.6675
0.0548	-184.326								0.0548	-3.35693								0.0548	-20.752
0.0552	-189.819								0.0552	-4.27246								0.0552	-20.752
0.0556	-186.157								0.0556	-2.74658								0.0556	-19.5313
0.056	-189.209								0.056	-4.57764								0.056	-22.2778
0.0564	-186.157								0.0564	-4.27246								0.0564	-23.8037
0.0568	-185.547								0.0568	-4.88281								0.0568	-22.583
0.0572	-180.664								0.0572	-3.96729								0.0572	-21.0571
0.0576	-184.326								0.0576	-3.96729								0.0576	-21.0571
0.058	-187.378								0.058	-3.96729								0.058	-19.8364
0.0584	-184.937								0.0584	-2.74658								0.0584	-23.1934
0.0588	-189.819								0.0588	-5.18799								0.0588	-18.9209
0.0592	-186.768								0.0592	-5.18799								0.0592	-21.9727
0.0596	-186.157								0.0596	-3.66211								0.0596	-22.583
0.06	-184.326								0.06	-4.27246								0.06	-20.752
0.0604	-182.495								0.0604	-5.18799								0.0604	-19.8364
0.0608	-182.495								0.0608	-5.79834								0.0608	-17.395
0.0612	-182.495								0.0612	-3.66211								0.0612	-19.5313
0.0616	-187.378								0.0616	-4.88281								0.0616	-22.2778
0.062	-190.43								0.062	-4.27246								0.062	-17.7002
0.0624	-189.819								0.0624	-4.57764								0.0624	-18.3105
0.0628	-187.988								0.0628	-4.88281								0.0628	-21.3623
0.0632	-181.885								0.0632	-3.66211								0.0632	-22.583
0.0636	-181.885								0.0636	-4.88281								0.0636	-25.9399
0.064	-181.885								0.064	-4.27246								0.064	-18.3105
0.0644	-180.664								0.0644	-5.18799								0.0644	-22.2778
0.0648	-179.443								0.0648	-4.57764								0.0648	-25.0244
0.0652	-183.716								0.0652	-3.66211								0.0652	-20.1416
0.0656	-183.105								0.0656	-4.57764								0.0656	-23.1934
0.066	-191.65								0.066	-3.96729								0.066	-17.7002
0.0664	-188.599								0.0664	-4.88281								0.0664	-21.9727
0.0668	-185.547								0.0668	-4.57764								0.0668	-18.3105
0.0672	-192.871								0.0672	-4.88281								0.0672	-22.583
0.0676	-187.378								0.0676	-4.27246								0.0676	-24.4141
0.068	-185.547								0.068	-3.05176								0.068	-25.0244
0.0684	-190.43								0.0684	-3.96729								0.0684	-19.8364
0.0688	-189.209								0.0688	-4.27246								0.0688	-28.9917
0.0692	-186.768								0.0692	-2.74658								0.0692	-21.0571
0.0696	-177.002								0.0696	-5.18799								0.0696	-21.6675
0.07	-183.105								0.07	-4.57764								0.07	-19.2261
0.0704	-186.157								0.0704	-5.49316								0.0704	-22.2778
0.0708	-183.716								0.0708	-3.05176								0.0708	-22.2778
0.0712	-181.885								0.0712	-4.27246								0.0712	-21.9727
0.0716	-173.34								0.0716	-4.57764								0.0716	-24.1089
0.072	-184.937								0.072	-4.27246								0.072	-25.0244
0.0724	-181.885								0.0724	-3.35693								0.0724	-20.752
0.0728	-185.547								0.0728	-4.27246								0.0728	-22.8882
0.0732	-189.819								0.0732	-5.18799								0.0732	-23.1934
0.0736	-191.04								0.0736	-3.66211								0.0736	-20.752
0.074	-189.209								0.074	-3.05176								0.074	-20.752
0.0744	-181.885								0.0744	-5.18799								0.0744	-19.5313
0.0748	-190.43								0.0748	-3.66211								0.0748	-21.6675
0.0752	-189.819								0.0752	-4.57764								0.0752	-24.1089
0.0756	-192.871								0.0756	-3.96729								0.0756	-22.583
0.076	-183.716								0.076	-4.27246								0.076	-22.8882
0.0764	-184.326								0.0764	-3.66211								0.0764	-24.7192
0.0768	-189.209								0.0768	-5.18799								0.0768	-18.9209
0.0772	-186.768								0.0772	-4.88281								0.0772	-19.5313
0.0776	-179.443								0.0776	-4.88281								0.0776	-26.8555
0.078	-180.664								0.078	-4.27246								0.078	-19.2261
0.0784	-178.223								0.0784	-3.66211								0.0784	-22.583
0.0788	-180.054								0.0788	-4.57764								0.0788	-22.8882
0.0792	-183.716								0.0792	-4.57764								0.0792	-23.1934
0.0796	-181.885								0.0796	-5.18799								0.0796	-20.4468
0.08	-184.326								0.08	-4.57764								0.08	-22.8882
0.0804	-179.443								0.0804	-4.88281								0.0804	-26.2451
0.0808	-183.716								0.0808	-4.88281								0.0808	-20.752
0.0812	-183.105								0.0812	-5.18799								0.0812	-20.752
0.0816	-184.937								0.0816	-4.88281								0.0816	-22.2778
0.082	-187.988								0.082	-5.18799								0.082	-19.2261
0.0824	-186.768								0.0824	-3.66211								0.0824	-15.2588
0.0828	-187.988								0.0828	-5.49316								0.0828	-24.7192
0.0832	-183.105								0.0832	-4.57764								0.0832	-18.6157
0.0836	-181.274								0.0836	-4.57764								0.0836	-21.3623
0.084	-183.716								0.084	-5.49316								0.084	-20.1416
0.0844	-186.157								0.0844	-5.49316								0.0844	-23.1934
0.0848	-186.157								0.0848	-4.57764								0.0848	-21.3623
0.0852	-186.157								0.0852	-4.27246								0.0852	-20.752
0.0856	-184.326								0.0856	-4.27246								0.0856	-18.6157
0.086	-186.768								0.086	-4.27246								0.086	-23.1934
0.0864	-187.378								0.0864	-3.96729								0.0864	-25.3296
0.0868	-187.378								0.0868	-4.57764								0.0868	-18.3105
0.0872	-186.768								0.0872	-3.66211								0.0872	-25.0244
0.0876	-187.378								0.0876	-4.88281								0.0876	-18.6157
0.088	-186.768								0.088	-3.96729								0.088	-22.8882
0.0884	-189.819								0.0884	-5.49316								0.0884	-22.583
0.0888	-190.43								0.0888	-4.57764								0.0888	-22.2778
0.0892	-181.885								0.0892	-4.88281								0.0892	-22.583
0.0896	-183.716								0.0896	-3.66211								0.0896	-27.4658
0.09	-186.768								0.09	-3.05176								0.09	-22.2778
0.0904	-184.937								0.0904	-3.66211								0.0904	-27.771
0.0908	-184.326								0.0908	-3.96729								0.0908	-25.6348
0.0912	-184.326								0.0912	-4.57764								0.0912	-20.4468
0.0916	-181.885								0.0916	-4.27246								0.0916	-19.5313
0.092	-181.274								0.092	-4.27246								0.092	-23.4985
0.0924	-181.274								0.0924	-4.57764								0.0924	-19.8364
0.0928	-185.547								0.0928	-3.66211								0.0928	-27.771
0.0932	-182.495								0.0932	-3.66211								0.0932	-24.1089
0.0936	-184.326								0.0936	-4.57764								0.0936	-28.3813
0.094	-186.768								0.094	-3.66211								0.094	-21.6675
0.0944	-189.209								0.0944	-3.66211								0.0944	-19.5313
0.0948	-183.716								0.0948	-4.27246								0.0948	-19.8364
0.0952	-188.599								0.0952	-3.96729								0.0952	-21.0571
0.0956	-183.105								0.0956	-5.18799								0.0956	-20.4468
0.096	-183.716								0.096	-3.96729								0.096	-22.8882
0.0964	-185.547								0.0964	-4.57764								0.0964	-28.3813
0.0968	-184.326								0.0968	-4.27246								0.0968	-19.8364
0.0972	-181.885								0.0972	-4.27246								0.0972	-18.9209
0.0976	-186.157								0.0976	-4.57764								0.0976	-25.3296
0.098	-187.378								0.098	-4.88281								0.098	-23.1934
0.0984	-187.378								0.0984	-4.57764								0.0984	-27.771
0.0988	-188.599								0.0988	-4.27246								0.0988	-24.7192
0.0992	-191.04								0.0992	-4.88281								0.0992	-21.3623
0.0996	-186.157								0.0996	-3.66211								0.0996	-24.4141
0.1	-187.988								0.1	-6.10352								0.1	-23.4985
0.1004	-186.768								0.1004	-4.88281								0.1004	-18.3105
0.1008	-188.599								0.1008	-4.27246								0.1008	-21.0571
0.1012	-183.105								0.1012	-4.27246								0.1012	-18.9209
0.1016	-181.274								0.1016	-4.27246								0.1016	-21.0571
0.102	-185.547								0.102	-4.57764								0.102	-22.583
0.1024	-184.937								0.1024	-4.57764								0.1024	-21.9727
0.1028	-179.443								0.1028	-3.66211								0.1028	-20.752
0.1032	-183.105								0.1032	-3.96729								0.1032	-24.7192
0.1036	-181.274								0.1036	-5.18799								0.1036	-26.8555
0.104	-180.664								0.104	-4.57764								0.104	-18.0054
0.1044	-187.378								0.1044	-4.57764								0.1044	-20.1416
0.1048	-186.768								0.1048	-4.57764								0.1048	-20.4468
0.1052	-181.274								0.1052	-5.18799								0.1052	-21.3623
0.1056	-183.716								0.1056	-3.66211								0.1056	-21.9727
0.106	-184.326								0.106	-5.18799								0.106	-18.9209
0.1064	-183.716								0.1064	-3.35693								0.1064	-20.752
0.1068	-181.885								0.1068	-4.27246								0.1068	-20.752
0.1072	-179.443								0.1072	-5.49316								0.1072	-19.8364
0.1076	-177.612								0.1076	-4.27246								0.1076	-21.9727
0.108	-180.664								0.108	-4.88281								0.108	-21.9727
0.1084	-181.274								0.1084	-4.27246								0.1084	-22.583
0.1088	-181.274								0.1088	-4.88281								0.1088	-22.583
0.1092	-179.443								0.1092	-4.27246								0.1092	-24.7192
0.1096	-177.612								0.1096	-6.40869								0.1096	-20.752
0.11	-175.781								0.11	-3.96729								0.11	-17.395
0.1104	-181.274								0.1104	-3.96729								0.1104	-26.2451
0.1108	-183.716								0.1108	-4.27246								0.1108	-26.5503
0.1112	-188.599								0.1112	-5.18799								0.1112	-24.4141
0.1116	-174.561								0.1116	-4.88281								0.1116	-22.583
0.112	-176.392								0.112	-3.96729								0.112	-20.4468
0.1124	-179.443								0.1124	-3.66211								0.1124	-25.9399
0.1128	-177.002								0.1128	-4.57764								0.1128	-19.2261
0.1132	-177.612								0.1132	-4.88281								0.1132	-23.1934
0.1136	-183.716								0.1136	-4.27246								0.1136	-24.7192
0.114	-182.495								0.114	-4.27246								0.114	-24.7192
0.1144	-180.054								0.1144	-3.66211								0.1144	-22.8882
0.1148	-183.105								0.1148	-4.27246								0.1148	-26.2451
0.1152	-186.768								0.1152	-3.96729								0.1152	-23.4985
0.1156	-182.495								0.1156	-5.49316								0.1156	-21.6675
0.116	-180.664								0.116	-3.66211								0.116	-21.9727
0.1164	-183.716								0.1164	-4.27246								0.1164	-17.7002
0.1168	-181.885								0.1168	-5.18799								0.1168	-21.6675
0.1172	-180.054								0.1172	-3.05176								0.1172	-19.8364
0.1176	-182.495								0.1176	-3.35693								0.1176	-21.6675
0.118	-175.781								0.118	-3.35693								0.118	-22.583
0.1184	-184.326								0.1184	-5.18799								0.1184	-18.9209
0.1188	-184.937								0.1188	-3.66211								0.1188	-18.9209
0.1192	-180.664								0.1192	-4.27246								0.1192	-24.1089
0.1196	-187.988								0.1196	-3.96729								0.1196	-20.752
0.12	-183.105								0.12	-4.27246								0.12	-23.8037
0.1204	-183.716								0.1204	-5.49316								0.1204	-16.7847
0.1208	-181.885								0.1208	-5.18799								0.1208	-20.752
0.1212	-180.664								0.1212	-5.18799								0.1212	-21.3623
0.1216	-177.612								0.1216	-4.88281								0.1216	-25.3296
0.122	-179.443								0.122	-4.27246								0.122	-19.8364
0.1224	-177.612								0.1224	-5.18799								0.1224	-19.8364
0.1228	-180.664								0.1228	-5.18799								0.1228	-20.1416
0.1232	-181.274								0.1232	-4.27246								0.1232	-23.8037
0.1236	-187.988								0.1236	-4.57764								0.1236	-23.1934
0.124	-186.157								0.124	-4.27246								0.124	-23.4985
0.1244	-177.612								0.1244	-5.18799								0.1244	-23.8037
0.1248	-183.716								0.1248	-4.88281								0.1248	-17.7002
0.1252	-186.157								0.1252	-3.66211								0.1252	-25.6348
0.1256	-183.716								0.1256	-4.88281								0.1256	-25.3296
0.126	-178.833								0.126	-3.35693								0.126	-25.3296
0.1264	-178.223								0.1264	-5.49316								0.1264	-20.752
0.1268	-181.885								0.1268	-4.88281								0.1268	-20.1416
0.1272	-182.495								0.1272	-4.27246								0.1272	-22.8882
0.1276	-180.664								0.1276	-3.96729								0.1276	-24.4141
0.128	-181.885								0.128	-4.88281								0.128	-19.8364
0.1284	-183.105								0.1284	-5.18799								0.1284	-23.1934
0.1288	-183.716								0.1288	-4.57764								0.1288	-20.4468
0.1292	-182.495								0.1292	-3.66211								0.1292	-21.0571
0.1296	-184.937								0.1296	-4.88281								0.1296	-21.9727
0.13	-181.274								0.13	-4.57764								0.13	-19.5313
0.1304	-183.716								0.1304	-4.57764								0.1304	-22.2778
0.1308	-183.105								0.1308	-3.66211								0.1308	-21.9727
0.1312	-182.495								0.1312	-3.96729								0.1312	-19.8364
0.1316	-187.988								0.1316	-4.57764								0.1316	-18.0054
0.132	-184.937								0.132	-5.18799								0.132	-20.1416
0.1324	-186.768								0.1324	-4.27246								0.1324	-20.4468
0.1328	-185.547								0.1328	-4.27246								0.1328	-22.8882
0.1332	-181.885								0.1332	-4.27246								0.1332	-26.2451
0.1336	-180.664								0.1336	-4.57764								0.1336	-25.0244
0.134	-185.547								0.134	-4.88281								0.134	-22.2778
0.1344	-191.04								0.1344	-3.96729								0.1344	-24.7192
0.1348	-183.105								0.1348	-4.27246								0.1348	-22.583
0.1352	-181.274								0.1352	-3.35693								0.1352	-21.3623
0.1356	-183.105								0.1356	-3.96729								0.1356	-24.1089
0.136	-185.547								0.136	-5.18799								0.136	-18.6157
0.1364	-188.599								0.1364	-5.79834								0.1364	-22.2778
0.1368	-186.157								0.1368	-4.88281								0.1368	-18.3105
0.1372	-183.105								0.1372	-4.57764								0.1372	-23.4985
0.1376	-186.768								0.1376	-4.57764								0.1376	-21.6675
0.138	-185.547								0.138	-5.18799								0.138	-21.6675
0.1384	-190.43								0.1384	-3.35693								0.1384	-23.4985
0.1388	-184.937								0.1388	-3.66211								0.1388	-20.4468
0.1392	-186.157								0.1392	-4.88281								0.1392	-18.6157
0.1396	-183.105								0.1396	-5.18799								0.1396	-23.1934
0.14	-186.768								0.14	-5.18799								0.14	-21.6675
0.1404	-184.937								0.1404	-5.18799								0.1404	-20.752
0.1408	-186.768								0.1408	-5.79834								0.1408	-22.8882
0.1412	-189.209								0.1412	-5.49316								0.1412	-21.0571
0.1416	-191.04								0.1416	-5.49316								0.1416	-21.0571
0.142	-189.819								0.142	-3.66211								0.142	-20.752
0.1424	-187.988								0.1424	-3.96729								0.1424	-18.6157
0.1428	-189.819								0.1428	-5.79834								0.1428	-24.1089
0.1432	-188.599								0.1432	-4.27246								0.1432	-20.1416
0.1436	-182.495								0.1436	-3.96729								0.1436	-15.2588
0.144	-185.547								0.144	-5.18799								0.144	-21.6675
0.1444	-183.716								0.1444	-3.96729								0.1444	-23.1934
0.1448	-179.443								0.1448	-5.49316								0.1448	-18.9209
0.1452	-187.378								0.1452	-4.27246								0.1452	-23.1934
0.1456	-189.209								0.1456	-4.27246								0.1456	-21.6675
0.146	-185.547								0.146	-4.88281								0.146	-25.6348
0.1464	-184.326								0.1464	-4.27246								0.1464	-20.1416
0.1468	-181.885								0.1468	-4.57764								0.1468	-28.6865
0.1472	-182.495								0.1472	-3.96729								0.1472	-18.9209
0.1476	-186.768								0.1476	-2.74658								0.1476	-25.3296
0.148	-186.157								0.148	-4.57764								0.148	-20.752
0.1484	-193.481								0.1484	-4.57764								0.1484	-21.9727
0.1488	-184.937								0.1488	-4.57764								0.1488	-20.4468
0.1492	-187.988								0.1492	-3.96729								0.1492	-19.8364
0.1496	-184.326								0.1496	-3.35693								0.1496	-24.4141
0.15	-187.378								0.15	-3.96729								0.15	-23.1934
0.1504	-186.157								0.1504	-4.88281								0.1504	-25.9399
0.1508	-181.885								0.1508	-3.96729								0.1508	-18.9209
0.1512	-185.547								0.1512	-3.96729								0.1512	-23.1934
0.1516	-185.547								0.1516	-3.96729								0.1516	-15.8691
0.152	-184.326								0.152	-2.74658								0.152	-24.4141
0.1524	-181.885								0.1524	-3.66211								0.1524	-16.4795
0.1528	-184.326								0.1528	-3.66211								0.1528	-23.1934
0.1532	-175.171								0.1532	-3.35693								0.1532	-24.1089
0.1536	-185.547								0.1536	-4.27246								0.1536	-25.3296
0.154	-187.378								0.154	-3.05176								0.154	-22.8882
0.1544	-185.547								0.1544	-3.96729								0.1544	-22.2778
0.1548	-181.885								0.1548	-3.96729								0.1548	-19.2261
0.1552	-183.105								0.1552	-3.35693								0.1552	-27.4658
0.1556	-184.937								0.1556	-4.88281								0.1556	-19.8364
0.156	-181.274								0.156	-3.96729								0.156	-22.583
0.1564	-184.937								0.1564	-4.27246								0.1564	-24.1089
0.1568	-178.833								0.1568	-4.27246								0.1568	-21.0571
0.1572	-187.988								0.1572	-3.96729								0.1572	-22.583
0.1576	-181.885								0.1576	-3.66211								0.1576	-21.6675
0.158	-182.495								0.158	-4.57764								0.158	-18.3105
0.1584	-184.326								0.1584	-3.66211								0.1584	-21.0571
0.1588	-184.326								0.1588	-3.96729								0.1588	-23.4985
0.1592	-185.547								0.1592	-4.88281								0.1592	-23.4985
0.1596	-188.599								0.1596	-3.96729								0.1596	-21.9727
0.16	-187.378								0.16	-4.57764								0.16	-22.583
0.1604	-190.43								0.1604	-4.57764								0.1604	-19.8364
0.1608	-190.43								0.1608	-4.88281								0.1608	-18.9209
0.1612	-185.547								0.1612	-5.18799								0.1612	-18.0054
0.1616	-184.937								0.1616	-3.66211								0.1616	-22.583
0.162	-186.157								0.162	-4.57764								0.162	-21.0571
0.1624	-189.209								0.1624	-3.96729								0.1624	-20.752
0.1628	-187.378								0.1628	-4.27246								0.1628	-22.2778
0.1632	-187.378								0.1632	-4.57764								0.1632	-21.9727
0.1636	-185.547								0.1636	-4.57764								0.1636	-21.3623
0.164	-183.716								0.164	-4.57764								0.164	-22.2778
0.1644	-185.547								0.1644	-3.96729								0.1644	-20.1416
0.1648	-183.716								0.1648	-4.27246								0.1648	-21.3623
0.1652	-184.937								0.1652	-5.18799								0.1652	-21.6675
0.1656	-186.157								0.1656	-3.66211								0.1656	-28.9917
0.166	-186.157								0.166	-4.27246								0.166	-24.4141
0.1664	-182.495								0.1664	-3.96729								0.1664	-24.1089
0.1668	-183.105								0.1668	-4.57764								0.1668	-17.7002
0.1672	-184.326								0.1672	-4.88281								0.1672	-21.3623
0.1676	-187.378								0.1676	-3.66211								0.1676	-26.2451
0.168	-189.819								0.168	-3.05176								0.168	-24.1089
0.1684	-184.326								0.1684	-4.88281								0.1684	-24.4141
0.1688	-188.599								0.1688	-4.57764								0.1688	-25.9399
0.1692	-186.157								0.1692	-3.66211								0.1692	-25.3296
0.1696	-180.054								0.1696	-3.35693								0.1696	-22.2778
0.17	-185.547								0.17	-3.96729								0.17	-21.6675
0.1704	-187.988								0.1704	-4.88281								0.1704	-25.3296
0.1708	-191.04								0.1708	-4.27246								0.1708	-20.752
0.1712	-186.157								0.1712	-2.44141								0.1712	-19.2261
0.1716	-192.871								0.1716	-4.57764								0.1716	-19.2261
0.172	-189.819								0.172	-3.05176								0.172	-20.752
0.1724	-187.988								0.1724	-2.74658								0.1724	-21.9727
0.1728	-192.871								0.1728	-4.27246								0.1728	-18.6157
0.1732	-188.599								0.1732	-4.88281								0.1732	-24.1089
0.1736	-189.209								0.1736	-3.96729								0.1736	-24.4141
0.174	-190.43								0.174	-3.96729								0.174	-19.5313
0.1744	-189.819								0.1744	-3.05176								0.1744	-25.0244
0.1748	-192.871								0.1748	-5.49316								0.1748	-21.0571
0.1752	-192.871								0.1752	-3.66211								0.1752	-22.2778
0.1756	-196.533								0.1756	-3.66211								0.1756	-17.395
0.176	-194.702								0.176	-3.96729								0.176	-23.1934
0.1764	-191.04								0.1764	-5.18799								0.1764	-17.0898
0.1768	-186.768								0.1768	-5.18799								0.1768	-21.6675
0.1772	-191.65								0.1772	-3.05176								0.1772	-22.583
0.1776	-192.871								0.1776	-3.96729								0.1776	-18.0054
0.178	-191.65								0.178	-3.96729								0.178	-20.752
0.1784	-189.209								0.1784	-5.49316								0.1784	-20.752
0.1788	-187.378								0.1788	-3.96729								0.1788	-22.2778
0.1792	-185.547								0.1792	-3.96729								0.1792	-19.5313
0.1796	-188.599								0.1796	-3.05176								0.1796	-20.1416
0.18	-189.819								0.18	-4.27246								0.18	-22.8882
0.1804	-191.65								0.1804	-3.96729								0.1804	-21.6675
0.1808	-192.871								0.1808	-3.66211								0.1808	-23.8037
0.1812	-195.313								0.1812	-4.88281								0.1812	-24.1089
0.1816	-195.923								0.1816	-4.27246								0.1816	-17.0898
0.182	-191.65								0.182	-4.88281								0.182	-26.2451
0.1824	-187.378								0.1824	-4.88281								0.1824	-25.0244
0.1828	-188.599								0.1828	-3.66211								0.1828	-19.8364
0.1832	-184.937								0.1832	-3.96729								0.1832	-22.583
0.1836	-193.481								0.1836	-5.18799								0.1836	-20.752
0.184	-187.988								0.184	-4.88281								0.184	-21.3623
0.1844	-183.105								0.1844	-4.27246								0.1844	-21.6675
0.1848	-182.495								0.1848	-4.57764								0.1848	-22.2778
0.1852	-192.261								0.1852	-4.27246								0.1852	-21.9727
0.1856	-186.157								0.1856	-4.27246								0.1856	-25.9399
0.186	-191.65								0.186	-4.88281								0.186	-24.1089
0.1864	-189.209								0.1864	-4.27246								0.1864	-26.5503
0.1868	-192.261								0.1868	-4.27246								0.1868	-21.9727
0.1872	-195.923								0.1872	-5.18799								0.1872	-21.9727
0.1876	-189.209								0.1876	-4.27246								0.1876	-27.1606
0.188	-189.819								0.188	-3.96729								0.188	-25.6348
0.1884	-188.599								0.1884	-3.05176								0.1884	-17.7002
0.1888	-186.768								0.1888	-2.74658								0.1888	-21.6675
0.1892	-195.923								0.1892	-3.35693								0.1892	-21.0571
0.1896	-181.885								0.1896	-4.57764								0.1896	-19.8364
0.19	-182.495								0.19	-3.96729								0.19	-23.1934
0.1904	-187.378								0.1904	-3.96729								0.1904	-20.1416
0.1908	-189.209								0.1908	-3.05176								0.1908	-21.3623
0.1912	-187.988								0.1912	-3.35693								0.1912	-21.0571
0.1916	-187.378								0.1916	-3.96729								0.1916	-20.4468
0.192	-188.599								0.192	-3.66211								0.192	-22.8882
0.1924	-190.43								0.1924	-4.27246								0.1924	-18.6157
0.1928	-192.871								0.1928	-3.96729								0.1928	-25.9399
0.1932	-191.04								0.1932	-4.27246								0.1932	-20.4468
0.1936	-194.092								0.1936	-3.66211								0.1936	-25.9399
0.194	-192.871								0.194	-3.66211								0.194	-19.5313
0.1944	-195.313								0.1944	-3.35693								0.1944	-20.1416
0.1948	-189.209								0.1948	-3.96729								0.1948	-25.6348
0.1952	-194.092								0.1952	-3.66211								0.1952	-19.2261
0.1956	-187.988								0.1956	-4.88281								0.1956	-18.0054
0.196	-192.261								0.196	-4.88281								0.196	-24.7192
0.1964	-195.313								0.1964	-3.35693								0.1964	-23.8037
0.1968	-199.585								0.1968	-3.35693								0.1968	-22.2778
0.1972	-193.481								0.1972	-3.05176								0.1972	-19.8364
0.1976	-184.937								0.1976	-4.88281								0.1976	-20.4468
0.198	-190.43								0.198	-3.35693								0.198	-22.8882
0.1984	-187.988								0.1984	-5.18799								0.1984	-21.0571
0.1988	-190.43								0.1988	-4.27246								0.1988	-18.6157
0.1992	-195.923								0.1992	-4.88281								0.1992	-21.9727
0.1996	-194.702								0.1996	-3.66211								0.1996	-19.8364
0.2	-193.481								0.2	-2.44141								0.2	-24.4141
0.2004	-193.481								0.2004	-3.66211								0.2004	-22.2778
0.2008	-194.092								0.2008	-4.27246								0.2008	-20.1416
0.2012	-189.819								0.2012	-4.27246								0.2012	-19.5313
0.2016	-194.092								0.2016	-4.88281								0.2016	-21.0571
0.202	-198.364								0.202	-4.57764								0.202	-18.3105
0.2024	-194.702								0.2024	-3.35693								0.2024	-20.1416
0.2028	-195.923								0.2028	-3.96729								0.2028	-21.0571
0.2032	-194.702								0.2032	-2.74658								0.2032	-23.1934
0.2036	-192.871								0.2036	-3.66211								0.2036	-20.4468
0.204	-192.261								0.204	-4.57764								0.204	-21.3623
0.2044	-198.364								0.2044	-4.57764								0.2044	-23.4985
0.2048	-192.261								0.2048	-4.27246								0.2048	-23.8037
0.2052	-194.702								0.2052	-3.66211								0.2052	-22.8882
0.2056	-198.364								0.2056	-3.66211								0.2056	-27.4658
0.206	-202.637								0.206	-3.35693								0.206	-21.3623
0.2064	-194.702								0.2064	-4.27246								0.2064	-25.0244
0.2068	-195.313								0.2068	-3.96729								0.2068	-24.1089
0.2072	-195.313								0.2072	-5.49316								0.2072	-20.4468
0.2076	-191.04								0.2076	-4.57764								0.2076	-22.2778
0.208	-188.599								0.208	-3.05176								0.208	-21.3623
0.2084	-189.209								0.2084	-3.96729								0.2084	-24.7192
0.2088	-192.871								0.2088	-3.66211								0.2088	-21.9727
0.2092	-191.65								0.2092	-3.66211								0.2092	-19.2261
0.2096	-190.43								0.2096	-3.66211								0.2096	-27.771
0.21	-195.313								0.21	-3.35693								0.21	-19.5313
0.2104	-195.923								0.2104	-3.96729								0.2104	-24.4141
0.2108	-194.702								0.2108	-3.35693								0.2108	-22.2778
0.2112	-192.261								0.2112	-2.44141								0.2112	-19.8364
0.2116	-191.65								0.2116	-3.96729								0.2116	-21.9727
0.212	-192.871								0.212	-3.66211								0.212	-23.4985
0.2124	-194.092								0.2124	-3.66211								0.2124	-19.5313
0.2128	-196.533								0.2128	-3.35693								0.2128	-25.9399
0.2132	-189.819								0.2132	-3.05176								0.2132	-24.7192
0.2136	-194.092								0.2136	-4.27246								0.2136	-29.6021
0.214	-193.481								0.214	-3.96729								0.214	-21.3623
0.2144	-192.871								0.2144	-4.27246								0.2144	-25.9399
0.2148	-198.364								0.2148	-3.66211								0.2148	-23.8037
0.2152	-197.144								0.2152	-3.66211								0.2152	-19.2261
0.2156	-188.599								0.2156	-3.66211								0.2156	-24.1089
0.216	-186.157								0.216	-4.88281								0.216	-22.2778
0.2164	-185.547								0.2164	-4.27246								0.2164	-22.2778
0.2168	-187.988								0.2168	-3.96729								0.2168	-23.4985
0.2172	-186.768								0.2172	-3.66211								0.2172	-24.7192
0.2176	-184.937								0.2176	-3.05176								0.2176	-22.8882
0.218	-184.326								0.218	-4.27246								0.218	-24.1089
0.2184	-184.937								0.2184	-2.74658								0.2184	-26.8555
0.2188	-187.378								0.2188	-3.66211								0.2188	-23.8037
0.2192	-192.871								0.2192	-3.66211								0.2192	-17.7002
0.2196	-187.378								0.2196	-3.96729								0.2196	-21.6675
0.22	-190.43								0.22	-2.44141								0.22	-20.4468
0.2204	-186.768								0.2204	-4.27246								0.2204	-20.4468
0.2208	-189.819								0.2208	-3.96729								0.2208	-18.6157
0.2212	-189.819								0.2212	-3.66211								0.2212	-24.4141
0.2216	-189.209								0.2216	-4.27246								0.2216	-21.3623
0.222	-187.378								0.222	-4.27246								0.222	-18.9209
0.2224	-189.209								0.2224	-3.96729								0.2224	-22.2778
0.2228	-192.871								0.2228	-5.79834								0.2228	-19.2261
0.2232	-191.04								0.2232	-5.49316								0.2232	-25.9399
0.2236	-192.871								0.2236	-3.35693								0.2236	-22.8882
0.224	-189.209								0.224	-4.27246								0.224	-25.9399
0.2244	-188.599								0.2244	-6.10352								0.2244	-19.2261
0.2248	-190.43								0.2248	-4.27246								0.2248	-19.5313
0.2252	-188.599								0.2252	-4.57764								0.2252	-20.1416
0.2256	-189.819								0.2256	-4.88281								0.2256	-21.3623
0.226	-179.443								0.226	-3.96729								0.226	-22.8882
0.2264	-182.495								0.2264	-4.88281								0.2264	-22.2778
0.2268	-187.988								0.2268	-4.88281								0.2268	-16.4795
0.2272	-180.054								0.2272	-4.57764								0.2272	-23.1934
0.2276	-180.664								0.2276	-3.96729								0.2276	-22.583
0.228	-181.274								0.228	-3.66211								0.228	-21.6675
0.2284	-183.716								0.2284	-4.27246								0.2284	-19.2261
0.2288	-190.43								0.2288	-4.57764								0.2288	-24.4141
0.2292	-190.43								0.2292	-4.57764								0.2292	-20.4468
0.2296	-185.547								0.2296	-4.27246								0.2296	-21.6675
0.23	-192.871								0.23	-3.05176								0.23	-21.3623
0.2304	-187.988								0.2304	-4.88281								0.2304	-21.0571
0.2308	-183.105								0.2308	-4.27246								0.2308	-22.583
0.2312	-186.157								0.2312	-3.35693								0.2312	-23.4985
0.2316	-184.326								0.2316	-4.57764								0.2316	-23.4985
0.232	-190.43								0.232	-3.35693								0.232	-23.8037
0.2324	-194.702								0.2324	-5.79834								0.2324	-20.752
0.2328	-200.806								0.2328	-4.88281								0.2328	-25.0244
0.2332	-200.806								0.2332	-3.66211								0.2332	-23.1934
0.2336	-196.533								0.2336	-3.05176								0.2336	-22.2778
0.234	-192.871								0.234	-3.05176								0.234	-18.6157
0.2344	-188.599								0.2344	-3.66211								0.2344	-21.0571
0.2348	-191.04								0.2348	-3.66211								0.2348	-28.0762
0.2352	-186.157								0.2352	-2.44141								0.2352	-21.6675
0.2356	-183.105								0.2356	-3.35693								0.2356	-17.395
0.236	-181.274								0.236	-3.35693								0.236	-21.3623
0.2364	-184.937								0.2364	-3.05176								0.2364	-21.0571
0.2368	-186.768								0.2368	-3.35693								0.2368	-18.3105
0.2372	-187.378								0.2372	-3.35693								0.2372	-22.2778
0.2376	-194.092								0.2376	-4.27246								0.2376	-21.3623
0.238	-195.313								0.238	-3.66211								0.238	-20.4468
0.2384	-194.092								0.2384	-4.27246								0.2384	-21.6675
0.2388	-200.806								0.2388	-4.57764								0.2388	-20.1416
0.2392	-194.702								0.2392	-4.88281								0.2392	-22.2778
0.2396	-192.261								0.2396	-3.35693								0.2396	-22.2778
0.24	-192.261								0.24	-2.74658								0.24	-19.2261
0.2404	-195.923								0.2404	-5.18799								0.2404	-17.395
0.2408	-192.261								0.2408	-3.66211								0.2408	-17.7002
0.2412	-192.261								0.2412	-4.57764								0.2412	-16.4795
0.2416	-191.65								0.2416	-3.66211								0.2416	-21.3623
0.242	-197.144								0.242	-4.88281								0.242	-25.0244
0.2424	-192.261								0.2424	-3.35693								0.2424	-20.1416
0.2428	-192.261								0.2428	-3.35693								0.2428	-21.0571
0.2432	-192.871								0.2432	-3.96729								0.2432	-22.2778
0.2436	-192.871								0.2436	-3.35693								0.2436	-19.2261
0.244	-190.43								0.244	-4.27246								0.244	-27.1606
0.2444	-196.533								0.2444	-5.18799								0.2444	-23.4985
0.2448	-184.326								0.2448	-3.66211								0.2448	-21.3623
0.2452	-188.599								0.2452	-5.49316								0.2452	-20.4468
0.2456	-185.547								0.2456	-2.44141								0.2456	-26.8555
0.246	-195.923								0.246	-4.57764								0.246	-21.9727
0.2464	-194.702								0.2464	-3.96729								0.2464	-27.1606
0.2468	-187.378								0.2468	-3.96729								0.2468	-23.1934
0.2472	-189.209								0.2472	-3.66211								0.2472	-21.3623
0.2476	-189.209								0.2476	-3.35693								0.2476	-22.583
0.248	-184.937								0.248	-4.57764								0.248	-23.1934
0.2484	-191.04								0.2484	-3.96729								0.2484	-23.1934
0.2488	-183.716								0.2488	-4.57764								0.2488	-21.6675
0.2492	-188.599								0.2492	-4.27246								0.2492	-17.7002
0.2496	-194.702								0.2496	-3.96729								0.2496	-23.4985
0.25	-192.871								0.25	-4.57764								0.25	-20.752
0.2504	-187.988								0.2504	-3.05176								0.2504	-22.2778
0.2508	-189.209								0.2508	-3.66211								0.2508	-21.9727
0.2512	-190.43								0.2512	-2.74658								0.2512	-21.9727
0.2516	-191.65								0.2516	-5.18799								0.2516	-23.4985
0.252	-194.092								0.252	-3.96729								0.252	-23.8037
0.2524	-196.533								0.2524	-2.44141								0.2524	-22.8882
0.2528	-199.585								0.2528	-3.66211								0.2528	-22.2778
0.2532	-198.975								0.2532	-4.27246								0.2532	-18.0054
0.2536	-199.585								0.2536	-3.35693								0.2536	-22.8882
0.254	-189.819								0.254	-4.57764								0.254	-21.0571
0.2544	-189.209								0.2544	-3.66211								0.2544	-23.4985
0.2548	-194.702								0.2548	-4.88281								0.2548	-19.8364
0.2552	-192.261								0.2552	-4.27246								0.2552	-22.8882
0.2556	-200.195								0.2556	-3.35693								0.2556	-18.9209
0.256	-196.533								0.256	-4.57764								0.256	-25.9399
0.2564	-200.195								0.2564	-5.18799								0.2564	-24.4141
0.2568	-195.923								0.2568	-5.49316								0.2568	-21.3623
0.2572	-191.65								0.2572	-4.27246								0.2572	-22.2778
0.2576	-197.144								0.2576	-4.27246								0.2576	-22.583
0.258	-200.195								0.258	-3.96729								0.258	-18.0054
0.2584	-197.754								0.2584	-5.18799								0.2584	-23.1934
0.2588	-197.754								0.2588	-4.88281								0.2588	-20.752
0.2592	-194.092								0.2592	-3.05176								0.2592	-25.3296
0.2596	-194.702								0.2596	-3.35693								0.2596	-20.752
0.26	-188.599								0.26	-3.05176								0.26	-20.4468
0.2604	-194.702								0.2604	-4.57764								0.2604	-18.6157
0.2608	-183.716								0.2608	-3.35693								0.2608	-16.7847
0.2612	-185.547								0.2612	-4.57764								0.2612	-24.1089
0.2616	-179.443								0.2616	-4.57764								0.2616	-23.8037
0.262	-186.768								0.262	-4.57764								0.262	-22.2778
0.2624	-188.599								0.2624	-5.49316								0.2624	-21.6675
0.2628	-192.261								0.2628	-4.88281								0.2628	-20.4468
0.2632	-188.599								0.2632	-3.35693								0.2632	-18.3105
0.2636	-189.209								0.2636	-4.57764								0.2636	-20.4468
0.264	-191.65								0.264	-4.27246								0.264	-23.8037
0.2644	-194.702								0.2644	-5.18799								0.2644	-25.6348
0.2648	-190.43								0.2648	-4.57764								0.2648	-21.3623
0.2652	-193.481								0.2652	-3.66211								0.2652	-22.583
0.2656	-191.65								0.2656	-4.27246								0.2656	-22.8882
0.266	-195.923								0.266	-3.35693								0.266	-14.6484
0.2664	-192.261								0.2664	-4.88281								0.2664	-21.9727
0.2668	-197.144								0.2668	-2.44141								0.2668	-24.4141
0.2672	-192.261								0.2672	-3.96729								0.2672	-18.6157
0.2676	-197.144								0.2676	-4.27246								0.2676	-27.1606
0.268	-194.702								0.268	-5.18799								0.268	-21.3623
0.2684	-189.209								0.2684	-4.57764								0.2684	-25.6348
0.2688	-191.04								0.2688	-4.88281								0.2688	-23.4985
0.2692	-188.599								0.2692	-4.88281								0.2692	-21.0571
0.2696	-184.937								0.2696	-4.57764								0.2696	-24.7192
0.27	-186.768								0.27	-3.96729								0.27	-24.1089
0.2704	-183.716								0.2704	-3.35693								0.2704	-24.4141
0.2708	-184.326								0.2708	-4.27246								0.2708	-18.0054
0.2712	-181.274								0.2712	-3.66211								0.2712	-21.6675
0.2716	-188.599								0.2716	-3.66211								0.2716	-21.9727
0.272	-183.716								0.272	-4.88281								0.272	-22.583
0.2724	-176.392								0.2724	-4.27246								0.2724	-18.9209
0.2728	-178.833								0.2728	-3.96729								0.2728	-19.2261
0.2732	-180.664								0.2732	-4.57764								0.2732	-18.6157
0.2736	-178.223								0.2736	-4.88281								0.2736	-23.4985
0.274	-181.885								0.274	-4.27246								0.274	-19.5313
0.2744	-181.885								0.2744	-3.96729								0.2744	-17.7002
0.2748	-176.392								0.2748	-4.88281								0.2748	-22.583
0.2752	-183.105								0.2752	-4.27246								0.2752	-19.2261
0.2756	-181.885								0.2756	-4.27246								0.2756	-23.1934
0.276	-184.937								0.276	-3.96729								0.276	-19.5313
0.2764	-186.768								0.2764	-3.66211								0.2764	-20.752
0.2768	-185.547								0.2768	-3.35693								0.2768	-18.9209
0.2772	-186.157								0.2772	-3.96729								0.2772	-22.2778
0.2776	-185.547								0.2776	-4.27246								0.2776	-24.1089
0.278	-184.326								0.278	-4.88281								0.278	-18.6157
0.2784	-182.495								0.2784	-4.27246								0.2784	-21.0571
0.2788	-180.664								0.2788	-4.57764								0.2788	-23.1934
0.2792	-183.716								0.2792	-4.88281								0.2792	-23.4985
0.2796	-182.495								0.2796	-5.49316								0.2796	-25.3296
0.28	-175.781								0.28	-3.35693								0.28	-21.0571
0.2804	-177.002								0.2804	-4.57764								0.2804	-17.395
0.2808	-173.95								0.2808	-4.88281								0.2808	-25.0244
0.2812	-178.833								0.2812	-3.96729								0.2812	-22.2778
0.2816	-178.833								0.2816	-4.27246								0.2816	-24.4141
0.282	-175.781								0.282	-4.88281								0.282	-21.9727
0.2824	-175.171								0.2824	-4.27246								0.2824	-21.3623
0.2828	-180.664								0.2828	-4.27246								0.2828	-21.6675
0.2832	-184.937								0.2832	-3.35693								0.2832	-22.583
0.2836	-181.274								0.2836	-4.57764								0.2836	-22.8882
0.284	-178.833								0.284	-4.27246								0.284	-21.9727
0.2844	-177.002								0.2844	-3.96729								0.2844	-21.0571
0.2848	-180.054								0.2848	-4.57764								0.2848	-21.0571
0.2852	-178.833								0.2852	-5.18799								0.2852	-22.583
0.2856	-175.781								0.2856	-4.57764								0.2856	-22.583
0.286	-182.495								0.286	-4.27246								0.286	-20.1416
0.2864	-183.716								0.2864	-3.96729								0.2864	-16.7847
0.2868	-180.054								0.2868	-3.96729								0.2868	-20.752
0.2872	-183.105								0.2872	-3.96729								0.2872	-18.0054
0.2876	-180.054								0.2876	-4.27246								0.2876	-17.7002
0.288	-176.392								0.288	-4.57764								0.288	-26.8555
0.2884	-178.833								0.2884	-4.88281								0.2884	-21.6675
0.2888	-173.95								0.2888	-4.57764								0.2888	-22.2778
0.2892	-181.274								0.2892	-4.27246								0.2892	-21.0571
0.2896	-180.054								0.2896	-4.88281								0.2896	-19.8364
0.29	-177.612								0.29	-6.40869								0.29	-25.0244
0.2904	-180.664								0.2904	-5.18799								0.2904	-22.8882
0.2908	-181.274								0.2908	-4.88281								0.2908	-20.752
0.2912	-187.378								0.2912	-3.66211								0.2912	-26.5503
0.2916	-191.65								0.2916	-3.96729								0.2916	-23.8037
0.292	-177.002								0.292	-5.49316								0.292	-23.1934
0.2924	-177.612								0.2924	-4.27246								0.2924	-20.752
0.2928	-178.833								0.2928	-4.88281								0.2928	-24.4141
0.2932	-177.002								0.2932	-4.88281								0.2932	-23.1934
0.2936	-181.274								0.2936	-4.27246								0.2936	-26.8555
0.294	-184.937								0.294	-3.66211								0.294	-18.9209
0.2944	-179.443								0.2944	-5.18799								0.2944	-22.583
0.2948	-180.664								0.2948	-4.57764								0.2948	-21.9727
0.2952	-183.105								0.2952	-3.05176								0.2952	-27.1606
0.2956	-185.547								0.2956	-3.66211								0.2956	-23.8037
0.296	-185.547								0.296	-3.05176								0.296	-19.5313
0.2964	-183.716								0.2964	-5.18799								0.2964	-21.9727
0.2968	-183.716								0.2968	-4.27246								0.2968	-20.1416
0.2972	-184.937								0.2972	-3.05176								0.2972	-19.5313
0.2976	-180.664								0.2976	-3.96729								0.2976	-23.4985
0.298	-184.937								0.298	-5.18799								0.298	-21.0571
0.2984	-189.819								0.2984	-3.66211								0.2984	-18.3105
0.2988	-190.43								0.2988	-4.88281								0.2988	-18.9209
0.2992	-191.04								0.2992	-3.66211								0.2992	-24.7192
0.2996	-188.599								0.2996	-3.35693								0.2996	-22.2778
0.3	-187.378								0.3	-4.88281								0.3	-21.3623
0.3004	-187.988								0.3004	-4.27246								0.3004	-18.6157
0.3008	-183.716								0.3008	-4.57764								0.3008	-22.8882
0.3012	-187.988								0.3012	-3.96729								0.3012	-22.2778
0.3016	-183.105								0.3016	-3.35693								0.3016	-19.8364
0.302	-186.157								0.302	-4.57764								0.302	-21.9727
0.3024	-184.326								0.3024	-4.57764								0.3024	-24.1089
0.3028	-183.716								0.3028	-4.27246								0.3028	-20.1416
0.3032	-186.157								0.3032	-3.66211								0.3032	-23.1934
0.3036	-181.274								0.3036	-5.18799								0.3036	-19.5313
0.304	-178.833								0.304	-5.49316								0.304	-22.2778
0.3044	-187.988								0.3044	-4.88281								0.3044	-18.6157
0.3048	-180.664								0.3048	-3.66211								0.3048	-25.6348
0.3052	-181.274								0.3052	-3.96729								0.3052	-22.8882
0.3056	-183.716								0.3056	-3.35693								0.3056	-23.4985
0.306	-181.274								0.306	-3.05176								0.306	-20.1416
0.3064	-185.547								0.3064	-4.57764								0.3064	-25.9399
0.3068	-183.105								0.3068	-4.27246								0.3068	-23.8037
0.3072	-184.937								0.3072	-4.88281								0.3072	-25.0244
0.3076	-177.002								0.3076	-5.18799								0.3076	-27.1606
0.308	-183.105								0.308	-5.18799								0.308	-23.8037
0.3084	-180.054								0.3084	-4.57764								0.3084	-23.4985
0.3088	-183.105								0.3088	-5.79834								0.3088	-20.752
0.3092	-184.937								0.3092	-4.57764								0.3092	-16.7847
0.3096	-178.833								0.3096	-4.88281								0.3096	-23.8037
0.31	-180.664								0.31	-5.18799								0.31	-23.1934
0.3104	-175.171								0.3104	-4.88281								0.3104	-25.0244
0.3108	-178.833								0.3108	-4.88281								0.3108	-17.395
0.3112	-181.274								0.3112	-3.96729								0.3112	-25.9399
0.3116	-177.612								0.3116	-4.57764								0.3116	-20.752
0.312	-174.561								0.312	-3.96729								0.312	-24.1089
0.3124	-181.274								0.3124	-3.66211								0.3124	-21.0571
0.3128	-178.223								0.3128	-3.96729								0.3128	-23.4985
0.3132	-184.326								0.3132	-4.57764								0.3132	-22.2778
0.3136	-177.002								0.3136	-4.88281								0.3136	-26.5503
0.314	-180.054								0.314	-3.35693								0.314	-22.8882
0.3144	-179.443								0.3144	-3.35693								0.3144	-20.4468
0.3148	-177.612								0.3148	-3.35693								0.3148	-23.1934
0.3152	-180.664								0.3152	-3.35693								0.3152	-24.1089
0.3156	-181.274								0.3156	-4.57764								0.3156	-24.1089
0.316	-180.664								0.316	-3.66211								0.316	-17.7002
0.3164	-183.716								0.3164	-3.35693								0.3164	-20.752
0.3168	-175.781								0.3168	-3.96729								0.3168	-17.7002
0.3172	-178.833								0.3172	-3.96729								0.3172	-23.1934
0.3176	-178.223								0.3176	-5.18799								0.3176	-18.9209
0.318	-180.664								0.318	-4.57764								0.318	-21.3623
0.3184	-179.443								0.3184	-5.18799								0.3184	-22.2778
0.3188	-180.664								0.3188	-4.27246								0.3188	-21.9727
0.3192	-182.495								0.3192	-3.66211								0.3192	-19.2261
0.3196	-184.937								0.3196	-4.27246								0.3196	-18.0054
0.32	-182.495								0.32	-4.27246								0.32	-19.5313
0.3204	-183.105								0.3204	-4.27246								0.3204	-24.7192
0.3208	-181.885								0.3208	-2.74658								0.3208	-19.5313
0.3212	-185.547								0.3212	-3.96729								0.3212	-21.6675
0.3216	-180.054								0.3216	-4.57764								0.3216	-19.8364
0.322	-176.392								0.322	-4.27246								0.322	-21.9727
0.3224	-180.664								0.3224	-4.57764								0.3224	-21.3623
0.3228	-186.157								0.3228	-3.96729								0.3228	-18.9209
0.3232	-181.274								0.3232	-4.57764								0.3232	-23.1934
0.3236	-184.326								0.3236	-4.27246								0.3236	-15.8691
0.324	-181.274								0.324	-5.18799								0.324	-22.8882
0.3244	-181.885								0.3244	-5.18799								0.3244	-19.2261
0.3248	-184.326								0.3248	-3.96729								0.3248	-24.1089
0.3252	-179.443								0.3252	-3.96729								0.3252	-23.8037
0.3256	-180.664								0.3256	-5.49316								0.3256	-19.8364
0.326	-186.157								0.326	-4.57764								0.326	-20.1416
0.3264	-180.054								0.3264	-5.18799								0.3264	-21.3623
0.3268	-183.105								0.3268	-4.27246								0.3268	-22.583
0.3272	-184.326								0.3272	-4.57764								0.3272	-23.8037
0.3276	-178.833								0.3276	-4.57764								0.3276	-21.0571
0.328	-185.547								0.328	-5.18799								0.328	-24.4141
0.3284	-183.716								0.3284	-4.57764								0.3284	-22.8882
0.3288	-179.443								0.3288	-4.57764								0.3288	-22.2778
0.3292	-179.443								0.3292	-3.35693								0.3292	-21.3623
0.3296	-180.664								0.3296	-5.18799								0.3296	-21.3623
0.33	-184.326								0.33	-5.49316								0.33	-24.4141
0.3304	-183.716								0.3304	-3.66211								0.3304	-25.9399
0.3308	-176.392								0.3308	-5.18799								0.3308	-21.9727
0.3312	-178.833								0.3312	-4.57764								0.3312	-21.9727
0.3316	-180.664								0.3316	-5.18799								0.3316	-19.8364
0.332	-184.326								0.332	-5.18799								0.332	-25.6348
0.3324	-186.157								0.3324	-4.27246								0.3324	-24.1089
0.3328	-186.768								0.3328	-3.66211								0.3328	-24.7192
0.3332	-183.105								0.3332	-4.57764								0.3332	-21.6675
0.3336	-184.326								0.3336	-4.57764								0.3336	-22.2778
0.334	-179.443								0.334	-4.57764								0.334	-18.0054
0.3344	-179.443								0.3344	-3.96729								0.3344	-21.0571
0.3348	-177.002								0.3348	-4.57764								0.3348	-21.0571
0.3352	-181.274								0.3352	-4.57764								0.3352	-21.3623
0.3356	-180.054								0.3356	-4.57764								0.3356	-19.2261
0.336	-181.885								0.336	-4.88281								0.336	-23.8037
0.3364	-178.833								0.3364	-5.18799								0.3364	-22.2778
0.3368	-181.885								0.3368	-5.18799								0.3368	-22.8882
0.3372	-177.612								0.3372	-3.66211								0.3372	-21.9727
0.3376	-177.002								0.3376	-4.27246								0.3376	-19.8364
0.338	-175.171								0.338	-3.96729								0.338	-16.4795
0.3384	-174.561								0.3384	-4.27246								0.3384	-21.6675
0.3388	-177.612								0.3388	-5.49316								0.3388	-19.8364
0.3392	-173.95								0.3392	-5.18799								0.3392	-20.752
0.3396	-170.288								0.3396	-5.49316								0.3396	-19.5313
0.34	-176.392								0.34	-4.57764								0.34	-23.1934
0.3404	-180.664								0.3404	-4.88281								0.3404	-24.7192
0.3408	-177.002								0.3408	-5.18799								0.3408	-21.3623
0.3412	-184.937								0.3412	-4.88281								0.3412	-20.4468
0.3416	-183.716								0.3416	-4.57764								0.3416	-19.8364
0.342	-186.157								0.342	-5.49316								0.342	-21.0571
0.3424	-177.612								0.3424	-4.88281								0.3424	-26.8555
0.3428	-177.002								0.3428	-5.79834								0.3428	-17.395
0.3432	-178.833								0.3432	-3.96729								0.3432	-23.8037
0.3436	-177.002								0.3436	-5.18799								0.3436	-19.2261
0.344	-181.274								0.344	-5.49316								0.344	-23.4985
0.3444	-182.495								0.3444	-4.88281								0.3444	-20.1416
0.3448	-187.988								0.3448	-4.27246								0.3448	-27.1606
0.3452	-183.105								0.3452	-4.57764								0.3452	-17.7002
0.3456	-182.495								0.3456	-4.88281								0.3456	-24.4141
0.346	-183.716								0.346	-5.18799								0.346	-18.9209
0.3464	-185.547								0.3464	-4.27246								0.3464	-22.2778
0.3468	-179.443								0.3468	-3.66211								0.3468	-25.3296
0.3472	-183.105								0.3472	-5.18799								0.3472	-22.583
0.3476	-177.612								0.3476	-4.88281								0.3476	-23.4985
0.348	-177.002								0.348	-4.27246								0.348	-22.2778
0.3484	-184.937								0.3484	-3.66211								0.3484	-24.4141
0.3488	-183.716								0.3488	-4.27246								0.3488	-18.9209
0.3492	-186.157								0.3492	-4.57764								0.3492	-24.1089
0.3496	-180.054								0.3496	-3.66211								0.3496	-20.4468
0.35	-174.561								0.35	-4.88281								0.35	-28.3813
0.3504	-180.054								0.3504	-4.57764								0.3504	-21.6675
0.3508	-184.937								0.3508	-4.27246								0.3508	-21.0571
0.3512	-184.326								0.3512	-3.66211								0.3512	-21.6675
0.3516	-183.716								0.3516	-4.27246								0.3516	-24.4141
0.352	-175.781								0.352	-5.18799								0.352	-21.6675
0.3524	-175.781								0.3524	-5.79834								0.3524	-19.5313
0.3528	-179.443								0.3528	-3.96729								0.3528	-25.9399
0.3532	-181.885								0.3532	-3.66211								0.3532	-23.1934
0.3536	-177.002								0.3536	-4.57764								0.3536	-24.7192
0.354	-183.105								0.354	-4.57764								0.354	-21.9727
0.3544	-177.002								0.3544	-3.66211								0.3544	-22.583
0.3548	-175.781								0.3548	-3.66211								0.3548	-21.6675
0.3552	-172.119								0.3552	-4.27246								0.3552	-23.8037
0.3556	-172.119								0.3556	-4.88281								0.3556	-24.4141
0.356	-177.612								0.356	-3.35693								0.356	-22.8882
0.3564	-179.443								0.3564	-4.27246								0.3564	-21.3623
0.3568	-175.171								0.3568	-4.27246								0.3568	-17.395
0.3572	-177.612								0.3572	-4.57764								0.3572	-25.3296
0.3576	-182.495								0.3576	-3.66211								0.3576	-16.7847
0.358	-181.274								0.358	-4.27246								0.358	-20.1416
0.3584	-189.819								0.3584	-3.96729								0.3584	-19.8364
0.3588	-184.326								0.3588	-3.35693								0.3588	-25.0244
0.3592	-182.495								0.3592	-3.35693								0.3592	-24.7192
0.3596	-188.599								0.3596	-4.88281								0.3596	-22.583
0.36	-182.495								0.36	-4.88281								0.36	-22.2778
0.3604	-186.157								0.3604	-3.96729								0.3604	-23.8037
0.3608	-188.599								0.3608	-3.96729								0.3608	-20.4468
0.3612	-186.768								0.3612	-3.96729								0.3612	-21.6675
0.3616	-185.547								0.3616	-3.35693								0.3616	-24.1089
0.362	-180.054								0.362	-4.88281								0.362	-19.5313
0.3624	-184.326								0.3624	-3.96729								0.3624	-17.7002
0.3628	-181.274								0.3628	-3.96729								0.3628	-21.0571
0.3632	-181.274								0.3632	-4.27246								0.3632	-21.9727
0.3636	-180.664								0.3636	-3.35693								0.3636	-24.4141
0.364	-178.223								0.364	-4.27246								0.364	-22.583
0.3644	-186.157								0.3644	-3.66211								0.3644	-21.9727
0.3648	-194.702								0.3648	-3.96729								0.3648	-23.4985
0.3652	-188.599								0.3652	-3.05176								0.3652	-22.8882
0.3656	-185.547								0.3656	-4.88281								0.3656	-23.4985
0.366	-192.261								0.366	-4.57764								0.366	-18.6157
0.3664	-181.885								0.3664	-3.66211								0.3664	-23.4985
0.3668	-183.105								0.3668	-3.66211								0.3668	-21.0571
0.3672	-183.716								0.3672	-2.74658								0.3672	-23.4985
0.3676	-180.054								0.3676	-4.57764								0.3676	-22.8882
0.368	-180.054								0.368	-2.74658								0.368	-25.0244
0.3684	-182.495								0.3684	-4.27246								0.3684	-24.1089
0.3688	-180.664								0.3688	-3.35693								0.3688	-22.8882
0.3692	-184.326								0.3692	-3.96729								0.3692	-19.8364
0.3696	-178.833								0.3696	-4.27246								0.3696	-22.2778
0.37	-180.664								0.37	-3.66211								0.37	-23.1934
0.3704	-178.833								0.3704	-4.57764								0.3704	-22.8882
0.3708	-177.612								0.3708	-3.35693								0.3708	-15.564
0.3712	-182.495								0.3712	-3.66211								0.3712	-18.3105
0.3716	-187.378								0.3716	-4.57764								0.3716	-23.1934
0.372	-188.599								0.372	-3.35693								0.372	-21.0571
0.3724	-183.105								0.3724	-2.74658								0.3724	-24.7192
0.3728	-185.547								0.3728	-3.35693								0.3728	-21.3623
0.3732	-184.326								0.3732	-4.27246								0.3732	-21.0571
0.3736	-191.65								0.3736	-3.66211								0.3736	-19.5313
0.374	-180.664								0.374	-2.74658								0.374	-20.752
0.3744	-180.664								0.3744	-3.66211								0.3744	-20.752
0.3748	-183.105								0.3748	-4.57764								0.3748	-20.4468
0.3752	-189.209								0.3752	-3.96729								0.3752	-19.8364
0.3756	-188.599								0.3756	-4.27246								0.3756	-17.7002
0.376	-187.988								0.376	-3.35693								0.376	-23.8037
0.3764	-190.43								0.3764	-3.96729								0.3764	-18.9209
0.3768	-190.43								0.3768	-3.66211								0.3768	-22.2778
0.3772	-185.547								0.3772	-3.96729								0.3772	-18.0054
0.3776	-187.988								0.3776	-4.57764								0.3776	-23.4985
0.378	-185.547								0.378	-3.96729								0.378	-20.1416
0.3784	-192.261								0.3784	-3.66211								0.3784	-21.6675
0.3788	-187.378								0.3788	-3.96729								0.3788	-21.0571
0.3792	-184.326								0.3792	-4.57764								0.3792	-22.583
0.3796	-184.937								0.3796	-2.44141								0.3796	-21.3623
0.38	-184.937								0.38	-3.05176								0.38	-21.3623
0.3804	-186.157								0.3804	-3.35693								0.3804	-24.4141
0.3808	-188.599								0.3808	-4.27246								0.3808	-20.1416
0.3812	-181.885								0.3812	-4.27246								0.3812	-23.8037
0.3816	-180.054								0.3816	-3.96729								0.3816	-23.4985
0.382	-182.495								0.382	-3.96729								0.382	-20.752
0.3824	-173.34								0.3824	-3.96729								0.3824	-21.0571
0.3828	-181.885								0.3828	-3.66211								0.3828	-23.8037
0.3832	-185.547								0.3832	-3.66211								0.3832	-17.395
0.3836	-186.768								0.3836	-4.88281								0.3836	-22.8882
0.384	-186.768								0.384	-4.57764								0.384	-21.3623
0.3844	-187.378								0.3844	-3.96729								0.3844	-21.9727
0.3848	-189.209								0.3848	-3.05176								0.3848	-20.1416
0.3852	-189.209								0.3852	-4.57764								0.3852	-18.6157
0.3856	-187.378								0.3856	-4.57764								0.3856	-26.5503
0.386	-182.495								0.386	-3.05176								0.386	-21.0571
0.3864	-182.495								0.3864	-4.57764								0.3864	-23.4985
0.3868	-189.819								0.3868	-4.88281								0.3868	-17.7002
0.3872	-180.054								0.3872	-4.57764								0.3872	-25.6348
0.3876	-183.716								0.3876	-4.57764								0.3876	-24.7192
0.388	-187.378								0.388	-4.27246								0.388	-23.4985
0.3884	-184.326								0.3884	-4.57764								0.3884	-21.6675
0.3888	-177.002								0.3888	-4.57764								0.3888	-19.2261
0.3892	-186.768								0.3892	-3.35693								0.3892	-24.1089
0.3896	-182.495								0.3896	-3.66211								0.3896	-23.8037
0.39	-178.223								0.39	-3.66211								0.39	-25.0244
0.3904	-184.937								0.3904	-5.18799								0.3904	-28.6865
0.3908	-184.326								0.3908	-5.18799								0.3908	-25.0244
0.3912	-177.612								0.3912	-3.96729								0.3912	-18.6157
0.3916	-185.547								0.3916	-4.27246								0.3916	-25.6348
0.392	-181.885								0.392	-4.27246								0.392	-22.2778
0.3924	-180.664								0.3924	-3.96729								0.3924	-21.6675
0.3928	-183.105								0.3928	-4.27246								0.3928	-20.752
0.3932	-188.599								0.3932	-4.27246								0.3932	-18.6157
0.3936	-190.43								0.3936	-3.96729								0.3936	-26.8555
0.394	-194.092								0.394	-3.66211								0.394	-18.9209
0.3944	-195.313								0.3944	-4.27246								0.3944	-19.2261
0.3948	-187.378								0.3948	-4.57764								0.3948	-22.8882
0.3952	-190.43								0.3952	-4.27246								0.3952	-20.4468
0.3956	-187.988								0.3956	-4.57764								0.3956	-22.8882
0.396	-182.495								0.396	-4.88281								0.396	-20.4468
0.3964	-187.378								0.3964	-4.57764								0.3964	-19.8364
0.3968	-186.157								0.3968	-4.57764								0.3968	-22.2778
0.3972	-184.937								0.3972	-3.35693								0.3972	-18.9209
0.3976	-187.378								0.3976	-4.27246								0.3976	-21.3623
0.398	-185.547								0.398	-4.57764								0.398	-19.5313
0.3984	-186.768								0.3984	-4.88281								0.3984	-21.6675
0.3988	-189.209								0.3988	-3.66211								0.3988	-21.0571
0.3992	-179.443								0.3992	-3.96729								0.3992	-20.752
0.3996	-184.937								0.3996	-4.57764								0.3996	-20.752
0.4	-182.495								0.4	-3.96729								0.4	-16.7847
0.4004	-182.495								0.4004	-5.49316								0.4004	-20.4468
0.4008	-186.157								0.4008	-4.27246								0.4008	-22.2778
0.4012	-183.716								0.4012	-3.66211								0.4012	-19.8364
0.4016	-189.209								0.4016	-4.27246								0.4016	-19.8364
0.402	-184.937								0.402	-4.57764								0.402	-22.583
0.4024	-187.378								0.4024	-5.49316								0.4024	-17.0898
0.4028	-187.378								0.4028	-4.27246								0.4028	-22.583
0.4032	-184.326								0.4032	-4.57764								0.4032	-17.395
0.4036	-187.378								0.4036	-4.88281								0.4036	-26.2451
0.404	-183.716								0.404	-4.57764								0.404	-25.0244
0.4044	-179.443								0.4044	-5.18799								0.4044	-22.2778
0.4048	-184.326								0.4048	-4.27246								0.4048	-21.3623
0.4052	-177.612								0.4052	-6.10352								0.4052	-24.7192
0.4056	-178.833								0.4056	-4.57764								0.4056	-27.4658
0.406	-182.495								0.406	-2.74658								0.406	-21.6675
0.4064	-183.716								0.4064	-5.18799								0.4064	-24.7192
0.4068	-183.105								0.4068	-4.27246								0.4068	-19.8364
0.4072	-182.495								0.4072	-4.88281								0.4072	-23.8037
0.4076	-186.768								0.4076	-4.88281								0.4076	-20.4468
0.408	-185.547								0.408	-4.57764								0.408	-22.8882
0.4084	-182.495								0.4084	-4.88281								0.4084	-22.2778
0.4088	-185.547								0.4088	-4.88281								0.4088	-26.5503
0.4092	-189.209								0.4092	-4.57764								0.4092	-21.9727
0.4096	-181.274								0.4096	-3.96729								0.4096	-21.9727
0.41	-178.223								0.41	-5.18799								0.41	-28.6865
0.4104	-184.326								0.4104	-5.18799								0.4104	-21.0571
0.4108	-185.547								0.4108	-4.27246								0.4108	-23.8037
0.4112	-182.495								0.4112	-4.57764								0.4112	-21.3623
0.4116	-184.326								0.4116	-4.27246								0.4116	-25.0244
0.412	-180.054								0.412	-4.88281								0.412	-23.4985
0.4124	-189.209								0.4124	-4.27246								0.4124	-23.8037
0.4128	-188.599								0.4128	-4.57764								0.4128	-19.8364
0.4132	-179.443								0.4132	-5.18799								0.4132	-24.1089
0.4136	-180.054								0.4136	-4.57764								0.4136	-22.583
0.414	-183.716								0.414	-4.57764								0.414	-23.4985
0.4144	-181.274								0.4144	-3.96729								0.4144	-23.4985
0.4148	-181.885								0.4148	-4.88281								0.4148	-23.1934
0.4152	-180.054								0.4152	-4.57764								0.4152	-22.583
0.4156	-178.833								0.4156	-3.35693								0.4156	-17.7002
0.416	-178.833								0.416	-4.27246								0.416	-21.9727
0.4164	-178.223								0.4164	-4.57764								0.4164	-22.583
0.4168	-180.054								0.4168	-5.18799								0.4168	-22.583
0.4172	-181.885								0.4172	-3.96729								0.4172	-21.0571
0.4176	-183.105								0.4176	-3.66211								0.4176	-23.1934
0.418	-181.885								0.418	-3.66211								0.418	-19.5313
0.4184	-185.547								0.4184	-3.96729								0.4184	-19.2261
0.4188	-182.495								0.4188	-6.10352								0.4188	-20.752
0.4192	-184.326								0.4192	-4.27246								0.4192	-21.0571
0.4196	-185.547								0.4196	-4.27246								0.4196	-23.1934
0.42	-181.885								0.42	-3.35693								0.42	-22.583
0.4204	-178.833								0.4204	-6.10352								0.4204	-22.2778
0.4208	-186.157								0.4208	-6.10352								0.4208	-19.8364
0.4212	-181.274								0.4212	-4.57764								0.4212	-19.5313
0.4216	-178.833								0.4216	-3.05176								0.4216	-20.752
0.422	-180.054								0.422	-3.66211								0.422	-18.9209
0.4224	-177.612								0.4224	-5.18799								0.4224	-19.2261
0.4228	-180.664								0.4228	-5.79834								0.4228	-26.2451
0.4232	-178.223								0.4232	-4.27246								0.4232	-20.4468
0.4236	-180.664								0.4236	-3.35693								0.4236	-21.0571
0.424	-173.95								0.424	-5.18799								0.424	-23.1934
0.4244	-175.171								0.4244	-4.57764								0.4244	-22.2778
0.4248	-181.885								0.4248	-5.18799								0.4248	-22.583
0.4252	-180.054								0.4252	-4.27246								0.4252	-23.1934
0.4256	-178.223								0.4256	-3.96729								0.4256	-25.9399
0.426	-181.274								0.426	-4.27246								0.426	-19.2261
0.4264	-178.833								0.4264	-4.57764								0.4264	-22.8882
0.4268	-175.781								0.4268	-4.57764								0.4268	-19.5313
0.4272	-175.781								0.4272	-4.27246								0.4272	-21.3623
0.4276	-173.34								0.4276	-4.57764								0.4276	-24.1089
0.428	-180.054								0.428	-4.27246								0.428	-23.8037
0.4284	-178.833								0.4284	-4.27246								0.4284	-20.752
0.4288	-184.326								0.4288	-5.18799								0.4288	-22.8882
0.4292	-179.443								0.4292	-3.96729								0.4292	-22.583
0.4296	-184.326								0.4296	-4.27246								0.4296	-25.3296
0.43	-178.223								0.43	-4.88281								0.43	-25.0244
0.4304	-178.833								0.4304	-4.88281								0.4304	-26.8555
0.4308	-180.664								0.4308	-2.74658								0.4308	-19.2261
0.4312	-180.054								0.4312	-2.74658								0.4312	-21.3623
0.4316	-180.054								0.4316	-5.49316								0.4316	-23.8037
0.432	-173.34								0.432	-5.49316								0.432	-24.1089
0.4324	-177.002								0.4324	-3.35693								0.4324	-22.583
0.4328	-183.716								0.4328	-4.27246								0.4328	-17.395
0.4332	-183.105								0.4332	-4.57764								0.4332	-24.4141
0.4336	-188.599								0.4336	-3.96729								0.4336	-22.583
0.434	-181.274								0.434	-3.96729								0.434	-17.0898
0.4344	-179.443								0.4344	-2.74658								0.4344	-19.8364
0.4348	-177.612								0.4348	-4.27246								0.4348	-24.1089
0.4352	-178.223								0.4352	-3.96729								0.4352	-18.9209
0.4356	-173.34								0.4356	-4.27246								0.4356	-21.9727
0.436	-180.054								0.436	-5.18799								0.436	-24.4141
0.4364	-182.495								0.4364	-4.57764								0.4364	-21.0571
0.4368	-181.274								0.4368	-4.27246								0.4368	-18.6157
0.4372	-178.833								0.4372	-3.96729								0.4372	-21.9727
0.4376	-175.171								0.4376	-4.57764								0.4376	-25.0244
0.438	-177.612								0.438	-3.35693								0.438	-19.8364
0.4384	-180.664								0.4384	-3.96729								0.4384	-20.752
0.4388	-180.664								0.4388	-5.18799								0.4388	-20.752
0.4392	-176.392								0.4392	-4.57764								0.4392	-20.752
0.4396	-173.34								0.4396	-4.57764								0.4396	-22.2778
0.44	-181.274								0.44	-3.35693								0.44	-19.2261
0.4404	-181.885								0.4404	-4.27246								0.4404	-21.0571
0.4408	-178.223								0.4408	-4.27246								0.4408	-21.3623
0.4412	-183.105								0.4412	-5.49316								0.4412	-22.2778
0.4416	-178.223								0.4416	-4.27246								0.4416	-23.8037
0.442	-178.223								0.442	-3.96729								0.442	-23.1934
0.4424	-180.054								0.4424	-4.27246								0.4424	-20.1416
0.4428	-178.833								0.4428	-5.18799								0.4428	-21.3623
0.4432	-183.105								0.4432	-5.18799								0.4432	-19.8364
0.4436	-183.105								0.4436	-3.35693								0.4436	-21.9727
0.444	-180.054								0.444	-5.49316								0.444	-18.9209
0.4444	-185.547								0.4444	-5.49316								0.4444	-25.0244
0.4448	-181.885								0.4448	-4.57764								0.4448	-21.0571
0.4452	-184.937								0.4452	-5.18799								0.4452	-24.7192
0.4456	-177.612								0.4456	-4.27246								0.4456	-30.2124
0.446	-180.664								0.446	-4.27246								0.446	-22.2778
0.4464	-181.274								0.4464	-4.27246								0.4464	-19.8364
0.4468	-187.988								0.4468	-4.88281								0.4468	-25.0244
0.4472	-185.547								0.4472	-4.57764								0.4472	-28.9917
0.4476	-186.768								0.4476	-5.18799								0.4476	-19.8364
0.448	-187.378								0.448	-4.88281								0.448	-19.5313
0.4484	-189.819								0.4484	-6.71387								0.4484	-22.8882
0.4488	-189.819								0.4488	-5.79834								0.4488	-16.7847
0.4492	-185.547								0.4492	-4.57764								0.4492	-24.4141
0.4496	-184.937								0.4496	-4.57764								0.4496	-21.9727
0.45	-187.378								0.45	-4.88281								0.45	-23.1934
0.4504	-184.937								0.4504	-5.49316								0.4504	-18.3105
0.4508	-183.716								0.4508	-5.18799								0.4508	-19.5313
0.4512	-181.274								0.4512	-3.35693								0.4512	-26.5503
0.4516	-181.274								0.4516	-4.57764								0.4516	-22.8882
0.452	-185.547								0.452	-4.27246								0.452	-21.9727
0.4524	-178.833								0.4524	-4.88281								0.4524	-23.8037
0.4528	-192.871								0.4528	-5.79834								0.4528	-16.4795
0.4532	-187.378								0.4532	-4.27246								0.4532	-22.8882
0.4536	-184.326								0.4536	-4.57764								0.4536	-27.4658
0.454	-183.105								0.454	-4.27246								0.454	-21.6675
0.4544	-186.157								0.4544	-4.27246								0.4544	-20.4468
0.4548	-187.378								0.4548	-5.49316								0.4548	-22.2778
0.4552	-195.923								0.4552	-3.66211								0.4552	-21.9727
0.4556	-187.988								0.4556	-4.57764								0.4556	-24.4141
0.456	-188.599								0.456	-3.96729								0.456	-22.583
0.4564	-186.157								0.4564	-5.18799								0.4564	-22.583
0.4568	-187.378								0.4568	-5.18799								0.4568	-21.3623
0.4572	-184.937								0.4572	-3.66211								0.4572	-18.6157
0.4576	-187.378								0.4576	-4.88281								0.4576	-19.2261
0.458	-182.495								0.458	-4.27246								0.458	-14.9536
0.4584	-184.326								0.4584	-5.18799								0.4584	-21.3623
0.4588	-187.378								0.4588	-4.57764								0.4588	-19.2261
0.4592	-193.481								0.4592	-3.66211								0.4592	-22.2778
0.4596	-187.988								0.4596	-4.88281								0.4596	-24.1089
0.46	-184.326								0.46	-4.57764								0.46	-20.752
0.4604	-186.157								0.4604	-5.18799								0.4604	-19.5313
0.4608	-183.716								0.4608	-4.88281								0.4608	-21.6675
0.4612	-185.547								0.4612	-5.49316								0.4612	-16.1743
0.4616	-187.988								0.4616	-4.88281								0.4616	-21.6675
0.462	-181.885								0.462	-4.88281								0.462	-19.2261
0.4624	-191.65								0.4624	-5.49316								0.4624	-21.3623
0.4628	-183.716								0.4628	-4.88281								0.4628	-22.2778
0.4632	-191.65								0.4632	-4.57764								0.4632	-18.0054
0.4636	-183.716								0.4636	-5.49316								0.4636	-24.4141
0.464	-184.937								0.464	-4.88281								0.464	-22.2778
0.4644	-182.495								0.4644	-6.40869								0.4644	-22.8882
0.4648	-189.209								0.4648	-4.27246								0.4648	-21.3623
0.4652	-191.04								0.4652	-5.79834								0.4652	-21.6675
0.4656	-186.768								0.4656	-5.18799								0.4656	-27.4658
0.466	-180.054								0.466	-3.66211								0.466	-22.8882
0.4664	-184.937								0.4664	-5.18799								0.4664	-21.0571
0.4668	-180.664								0.4668	-4.27246								0.4668	-17.7002
0.4672	-188.599								0.4672	-4.57764								0.4672	-24.1089
0.4676	-188.599								0.4676	-4.27246								0.4676	-17.7002
0.468	-186.157								0.468	-4.27246								0.468	-23.4985
0.4684	-189.209								0.4684	-4.88281								0.4684	-21.6675
0.4688	-188.599								0.4688	-5.18799								0.4688	-22.2778
0.4692	-190.43								0.4692	-3.66211								0.4692	-21.3623
0.4696	-184.326								0.4696	-3.66211								0.4696	-23.1934
0.47	-184.326								0.47	-5.18799								0.47	-24.7192
0.4704	-192.871								0.4704	-3.05176								0.4704	-20.752
0.4708	-181.274								0.4708	-5.49316								0.4708	-17.7002
0.4712	-181.885								0.4712	-4.27246								0.4712	-21.6675
0.4716	-178.223								0.4716	-5.18799								0.4716	-18.9209
0.472	-177.002								0.472	-4.88281								0.472	-22.2778
0.4724	-176.392								0.4724	-4.27246								0.4724	-22.2778
0.4728	-174.561								0.4728	-4.88281								0.4728	-24.7192
0.4732	-181.274								0.4732	-4.57764								0.4732	-22.583
0.4736	-182.495								0.4736	-4.57764								0.4736	-20.4468
0.474	-183.716								0.474	-4.27246								0.474	-20.4468
0.4744	-180.664								0.4744	-4.27246								0.4744	-20.1416
0.4748	-184.937								0.4748	-4.88281								0.4748	-19.5313
0.4752	-184.326								0.4752	-4.88281								0.4752	-23.4985
0.4756	-189.819								0.4756	-4.57764								0.4756	-24.7192
0.476	-183.716								0.476	-4.57764								0.476	-23.8037
0.4764	-184.937								0.4764	-4.57764								0.4764	-21.6675
0.4768	-188.599								0.4768	-4.88281								0.4768	-23.4985
0.4772	-186.157								0.4772	-3.96729								0.4772	-21.3623
0.4776	-188.599								0.4776	-3.96729								0.4776	-23.1934
0.478	-185.547								0.478	-4.57764								0.478	-24.1089
0.4784	-180.664								0.4784	-4.57764								0.4784	-20.1416
0.4788	-187.378								0.4788	-5.18799								0.4788	-23.1934
0.4792	-178.833								0.4792	-3.35693								0.4792	-21.9727
0.4796	-183.105								0.4796	-5.79834								0.4796	-22.583
0.48	-183.105								0.48	-5.18799								0.48	-18.6157
0.4804	-183.105								0.4804	-3.96729								0.4804	-22.8882
0.4808	-190.43								0.4808	-4.57764								0.4808	-24.1089
0.4812	-183.716								0.4812	-5.49316								0.4812	-20.1416
0.4816	-185.547								0.4816	-4.27246								0.4816	-19.2261
0.482	-179.443								0.482	-3.96729								0.482	-18.6157
0.4824	-187.378								0.4824	-3.96729								0.4824	-20.1416
0.4828	-187.988								0.4828	-5.18799								0.4828	-22.2778
0.4832	-177.612								0.4832	-3.96729								0.4832	-19.5313
0.4836	-177.612								0.4836	-5.49316								0.4836	-21.0571
0.484	-181.885								0.484	-3.96729								0.484	-19.5313
0.4844	-189.209								0.4844	-4.27246								0.4844	-24.1089
0.4848	-184.326								0.4848	-4.57764								0.4848	-17.395
0.4852	-177.612								0.4852	-3.96729								0.4852	-17.395
0.4856	-191.65								0.4856	-4.88281								0.4856	-18.3105
0.486	-186.768								0.486	-4.88281								0.486	-13.7329
0.4864	-183.716								0.4864	-4.57764								0.4864	-21.6675
0.4868	-183.105								0.4868	-4.27246								0.4868	-22.8882
0.4872	-183.105								0.4872	-5.49316								0.4872	-24.7192
0.4876	-181.885								0.4876	-6.40869								0.4876	-22.583
0.488	-183.105								0.488	-5.18799								0.488	-25.3296
0.4884	-182.495								0.4884	-5.18799								0.4884	-23.4985
0.4888	-174.561								0.4888	-5.79834								0.4888	-24.4141
0.4892	-182.495								0.4892	-5.18799								0.4892	-24.1089
0.4896	-185.547								0.4896	-5.49316								0.4896	-21.9727
0.49	-189.209								0.49	-5.79834								0.49	-25.9399
0.4904	-187.988								0.4904	-3.35693								0.4904	-21.9727
0.4908	-190.43								0.4908	-4.57764								0.4908	-21.3623
0.4912	-189.209								0.4912	-4.88281								0.4912	-23.1934
0.4916	-186.768								0.4916	-4.57764								0.4916	-21.0571
0.492	-183.105								0.492	-5.18799								0.492	-23.1934
0.4924	-189.209								0.4924	-5.18799								0.4924	-23.8037
0.4928	-194.092								0.4928	-4.27246								0.4928	-23.4985
0.4932	-184.326								0.4932	-5.18799								0.4932	-20.752
0.4936	-184.937								0.4936	-3.96729								0.4936	-24.7192
0.494	-192.261								0.494	-4.27246								0.494	-23.1934
0.4944	-183.105								0.4944	-3.96729								0.4944	-23.8037
0.4948	-184.326								0.4948	-4.27246								0.4948	-24.7192
0.4952	-181.885								0.4952	-3.96729								0.4952	-19.2261
0.4956	-186.157								0.4956	-4.88281								0.4956	-21.9727
0.496	-182.495								0.496	-3.35693								0.496	-20.752
0.4964	-187.378								0.4964	-5.18799								0.4964	-22.2778
0.4968	-184.937								0.4968	-3.96729								0.4968	-19.8364
0.4972	-186.768								0.4972	-5.79834								0.4972	-24.1089
0.4976	-187.988								0.4976	-4.88281								0.4976	-25.9399
0.498	-186.157								0.498	-3.66211								0.498	-21.3623
0.4984	-184.326								0.4984	-4.57764								0.4984	-24.7192
0.4988	-185.547								0.4988	-5.79834								0.4988	-18.0054
0.4992	-184.937								0.4992	-3.96729								0.4992	-22.583
0.4996	-184.326								0.4996	-5.79834								0.4996	-24.1089
0.5	-184.326								0.5	-4.27246								0.5	-23.8037
0.5004	-180.664								0.5004	-6.40869								0.5004	-23.4985
0.5008	-188.599								0.5008	-5.18799								0.5008	-23.8037
0.5012	-187.988								0.5012	-5.18799								0.5012	-21.0571
0.5016	-194.092								0.5016	-3.96729								0.5016	-22.8882
0.502	-186.157								0.502	-3.96729								0.502	-19.5313
0.5024	-183.716								0.5024	-3.96729								0.5024	-21.9727
0.5028	-183.716								0.5028	-4.88281								0.5028	-23.8037
0.5032	-185.547								0.5032	-4.57764								0.5032	-19.5313
0.5036	-187.988								0.5036	-3.96729								0.5036	-21.6675
0.504	-180.664								0.504	-4.57764								0.504	-19.2261
0.5044	-181.885								0.5044	-6.10352								0.5044	-22.8882
0.5048	-191.04								0.5048	-5.49316								0.5048	-24.4141
0.5052	-191.65								0.5052	-4.27246								0.5052	-20.752
0.5056	-192.871								0.5056	-4.27246								0.5056	-27.771
0.506	-189.819								0.506	-4.27246								0.506	-22.2778
0.5064	-186.768								0.5064	-5.18799								0.5064	-20.752
0.5068	-187.988								0.5068	-5.18799								0.5068	-21.6675
0.5072	-183.716								0.5072	-4.27246								0.5072	-18.6157
0.5076	-189.209								0.5076	-3.05176								0.5076	-24.4141
0.508	-193.481								0.508	-4.27246								0.508	-23.8037
0.5084	-194.702								0.5084	-5.49316								0.5084	-20.1416
0.5088	-184.937								0.5088	-5.49316								0.5088	-22.2778
0.5092	-191.65								0.5092	-4.57764								0.5092	-18.9209
0.5096	-187.378								0.5096	-3.35693								0.5096	-23.4985
0.51	-184.937								0.51	-4.27246								0.51	-24.1089
0.5104	-180.664								0.5104	-3.66211								0.5104	-23.4985
0.5108	-184.326								0.5108	-4.27246								0.5108	-13.7329
0.5112	-183.105								0.5112	-3.66211								0.5112	-23.1934
0.5116	-187.378								0.5116	-4.88281								0.5116	-20.752
0.512	-183.105								0.512	-4.27246								0.512	-23.8037
0.5124	-182.495								0.5124	-5.18799								0.5124	-25.0244
0.5128	-184.326								0.5128	-4.57764								0.5128	-21.3623
0.5132	-182.495								0.5132	-5.79834								0.5132	-24.7192
0.5136	-189.209								0.5136	-4.57764								0.5136	-22.2778
0.514	-185.547								0.514	-4.57764								0.514	-23.4985
0.5144	-187.378								0.5144	-3.66211								0.5144	-23.1934
0.5148	-183.716								0.5148	-5.18799								0.5148	-17.7002
0.5152	-196.533								0.5152	-3.96729								0.5152	-21.6675
0.5156	-189.819								0.5156	-3.96729								0.5156	-25.0244
0.516	-186.768								0.516	-3.05176								0.516	-25.3296
0.5164	-190.43								0.5164	-5.18799								0.5164	-21.9727
0.5168	-188.599								0.5168	-5.18799								0.5168	-18.6157
0.5172	-187.378								0.5172	-3.96729								0.5172	-24.7192
0.5176	-190.43								0.5176	-3.05176								0.5176	-24.7192
0.518	-198.975								0.518	-4.27246								0.518	-19.8364
0.5184	-190.43								0.5184	-4.88281								0.5184	-18.0054
0.5188	-189.209								0.5188	-3.05176								0.5188	-21.0571
0.5192	-189.819								0.5192	-3.66211								0.5192	-24.4141
0.5196	-188.599								0.5196	-3.66211								0.5196	-26.2451
0.52	-180.054								0.52	-3.05176								0.52	-20.4468
0.5204	-179.443								0.5204	-3.66211								0.5204	-24.4141
0.5208	-184.937								0.5208	-4.27246								0.5208	-20.752
0.5212	-186.768								0.5212	-6.10352								0.5212	-21.6675
0.5216	-182.495								0.5216	-4.57764								0.5216	-23.1934
0.522	-184.937								0.522	-3.96729								0.522	-23.8037
0.5224	-180.664								0.5224	-4.57764								0.5224	-22.583
0.5228	-178.223								0.5228	-3.96729								0.5228	-22.8882
0.5232	-182.495								0.5232	-4.27246								0.5232	-17.395
0.5236	-174.561								0.5236	-5.18799								0.5236	-23.8037
0.524	-191.65								0.524	-4.57764								0.524	-23.1934
0.5244	-191.65								0.5244	-4.57764								0.5244	-21.0571
0.5248	-190.43								0.5248	-3.35693								0.5248	-23.1934
0.5252	-185.547								0.5252	-4.57764								0.5252	-17.7002
0.5256	-189.819								0.5256	-4.57764								0.5256	-21.0571
0.526	-186.157								0.526	-4.27246								0.526	-25.3296
0.5264	-187.378								0.5264	-3.66211								0.5264	-25.0244
0.5268	-194.092								0.5268	-4.57764								0.5268	-21.9727
0.5272	-189.209								0.5272	-4.57764								0.5272	-19.8364
0.5276	-182.495								0.5276	-4.57764								0.5276	-22.8882
0.528	-182.495								0.528	-4.57764								0.528	-25.0244
0.5284	-178.833								0.5284	-3.35693								0.5284	-24.1089
0.5288	-186.157								0.5288	-3.96729								0.5288	-25.6348
0.5292	-186.768								0.5292	-4.27246								0.5292	-24.7192
0.5296	-185.547								0.5296	-3.96729								0.5296	-28.3813
0.53	-187.378								0.53	-4.57764								0.53	-24.7192
0.5304	-188.599								0.5304	-4.27246								0.5304	-21.3623
0.5308	-194.702								0.5308	-4.57764								0.5308	-19.8364
0.5312	-189.209								0.5312	-2.44141								0.5312	-22.2778
0.5316	-184.937								0.5316	-5.49316								0.5316	-23.1934
0.532	-187.378								0.532	-4.57764								0.532	-24.1089
0.5324	-183.716								0.5324	-3.96729								0.5324	-21.3623
0.5328	-177.612								0.5328	-3.66211								0.5328	-21.6675
0.5332	-181.274								0.5332	-4.27246								0.5332	-21.6675
0.5336	-187.378								0.5336	-4.88281								0.5336	-24.4141
0.534	-189.819								0.534	-4.57764								0.534	-21.6675
0.5344	-184.937								0.5344	-3.66211								0.5344	-21.0571
0.5348	-190.43								0.5348	-3.66211								0.5348	-24.1089
0.5352	-186.157								0.5352	-4.88281								0.5352	-24.4141
0.5356	-186.157								0.5356	-6.10352								0.5356	-22.2778
0.536	-193.481								0.536	-3.96729								0.536	-22.2778
0.5364	-192.871								0.5364	-3.96729								0.5364	-20.1416
0.5368	-184.326								0.5368	-4.88281								0.5368	-21.9727
0.5372	-189.819								0.5372	-4.88281								0.5372	-20.1416
0.5376	-191.65								0.5376	-4.27246								0.5376	-20.1416
0.538	-185.547								0.538	-4.27246								0.538	-18.9209
0.5384	-186.157								0.5384	-4.27246								0.5384	-23.4985
0.5388	-189.209								0.5388	-4.57764								0.5388	-18.9209
0.5392	-187.378								0.5392	-4.57764								0.5392	-20.1416
0.5396	-183.716								0.5396	-4.88281								0.5396	-20.4468
0.54	-186.157								0.54	-3.96729								0.54	-21.9727
0.5404	-187.988								0.5404	-4.57764								0.5404	-21.3623
0.5408	-184.937								0.5408	-4.57764								0.5408	-24.4141
0.5412	-186.157								0.5412	-5.49316								0.5412	-17.395
0.5416	-185.547								0.5416	-4.27246								0.5416	-24.1089
0.542	-187.378								0.542	-3.66211								0.542	-23.4985
0.5424	-194.702								0.5424	-3.96729								0.5424	-20.752
0.5428	-184.937								0.5428	-5.18799								0.5428	-24.4141
0.5432	-184.937								0.5432	-6.10352								0.5432	-20.1416
0.5436	-181.885								0.5436	-3.96729								0.5436	-22.2778
0.544	-183.105								0.544	-5.18799								0.544	-22.2778
0.5444	-184.937								0.5444	-5.49316								0.5444	-24.1089
0.5448	-175.781								0.5448	-5.18799								0.5448	-21.0571
0.5452	-176.392								0.5452	-5.18799								0.5452	-22.583
0.5456	-180.664								0.5456	-4.27246								0.5456	-19.5313
0.546	-178.833								0.546	-3.96729								0.546	-16.1743
0.5464	-175.781								0.5464	-5.18799								0.5464	-22.8882
0.5468	-177.612								0.5468	-4.57764								0.5468	-20.1416
0.5472	-178.833								0.5472	-3.96729								0.5472	-24.7192
0.5476	-177.002								0.5476	-5.18799								0.5476	-23.1934
0.548	-172.119								0.548	-6.71387								0.548	-21.6675
0.5484	-178.833								0.5484	-6.10352								0.5484	-19.2261
0.5488	-183.105								0.5488	-5.18799								0.5488	-20.752
0.5492	-177.612								0.5492	-3.66211								0.5492	-20.4468
0.5496	-177.002								0.5496	-3.66211								0.5496	-28.9917
0.55	-184.937								0.55	-6.10352								0.55	-25.0244
0.5504	-185.547								0.5504	-5.79834								0.5504	-24.4141
0.5508	-184.937								0.5508	-3.66211								0.5508	-21.3623
0.5512	-182.495								0.5512	-3.66211								0.5512	-25.0244
0.5516	-187.378								0.5516	-3.66211								0.5516	-26.8555
0.552	-184.937								0.552	-4.57764								0.552	-20.1416
0.5524	-185.547								0.5524	-6.10352								0.5524	-24.1089
0.5528	-182.495								0.5528	-4.57764								0.5528	-24.1089
0.5532	-184.326								0.5532	-3.66211								0.5532	-19.2261
0.5536	-184.326								0.5536	-3.66211								0.5536	-24.7192
0.554	-182.495								0.554	-5.49316								0.554	-23.8037
0.5544	-181.885								0.5544	-4.27246								0.5544	-23.4985
0.5548	-178.223								0.5548	-3.05176								0.5548	-21.9727
0.5552	-184.937								0.5552	-3.66211								0.5552	-24.4141
0.5556	-184.326								0.5556	-3.66211								0.5556	-26.8555
0.556	-179.443								0.556	-4.88281								0.556	-19.2261
0.5564	-180.664								0.5564	-4.57764								0.5564	-21.3623
0.5568	-180.664								0.5568	-5.18799								0.5568	-21.0571
0.5572	-181.274								0.5572	-3.66211								0.5572	-24.7192
0.5576	-180.054								0.5576	-4.27246								0.5576	-21.9727
0.558	-180.664								0.558	-4.88281								0.558	-24.4141
0.5584	-182.495								0.5584	-2.74658								0.5584	-21.6675
0.5588	-181.274								0.5588	-3.96729								0.5588	-17.0898
0.5592	-179.443								0.5592	-3.35693								0.5592	-28.0762
0.5596	-180.664								0.5596	-5.79834								0.5596	-19.2261
0.56	-178.833								0.56	-3.35693								0.56	-21.6675
0.5604	-185.547								0.5604	-4.57764								0.5604	-18.9209
0.5608	-183.716								0.5608	-4.27246								0.5608	-26.5503
0.5612	-181.274								0.5612	-3.66211								0.5612	-22.583
0.5616	-183.716								0.5616	-3.66211								0.5616	-25.9399
0.562	-180.664								0.562	-4.88281								0.562	-16.7847
0.5624	-186.768								0.5624	-5.18799								0.5624	-21.3623
0.5628	-186.157								0.5628	-5.18799								0.5628	-18.0054
0.5632	-179.443								0.5632	-3.05176								0.5632	-18.6157
0.5636	-182.495								0.5636	-4.57764								0.5636	-26.5503
0.564	-187.988								0.564	-3.05176								0.564	-20.4468
0.5644	-187.988								0.5644	-4.88281								0.5644	-21.0571
0.5648	-178.833								0.5648	-4.57764								0.5648	-21.3623
0.5652	-186.157								0.5652	-4.57764								0.5652	-22.8882
0.5656	-187.378								0.5656	-4.57764								0.5656	-23.8037
0.566	-188.599								0.566	-3.66211								0.566	-17.7002
0.5664	-183.716								0.5664	-4.27246								0.5664	-21.9727
0.5668	-184.326								0.5668	-3.66211								0.5668	-24.4141
0.5672	-183.716								0.5672	-4.27246								0.5672	-23.8037
0.5676	-181.885								0.5676	-3.96729								0.5676	-21.6675
0.568	-180.664								0.568	-3.05176								0.568	-26.2451
0.5684	-180.054								0.5684	-3.96729								0.5684	-21.6675
0.5688	-177.612								0.5688	-3.96729								0.5688	-21.9727
0.5692	-178.223								0.5692	-4.57764								0.5692	-22.583
0.5696	-182.495								0.5696	-2.74658								0.5696	-25.0244
0.57	-192.261								0.57	-3.66211								0.57	-20.4468
0.5704	-184.326								0.5704	-4.27246								0.5704	-19.2261
0.5708	-184.937								0.5708	-3.66211								0.5708	-20.1416
0.5712	-184.326								0.5712	-4.57764								0.5712	-22.2778
0.5716	-178.223								0.5716	-3.96729								0.5716	-27.1606
0.572	-182.495								0.572	-2.44141								0.572	-23.8037
0.5724	-181.885								0.5724	-3.66211								0.5724	-19.5313
0.5728	-182.495								0.5728	-3.66211								0.5728	-19.5313
0.5732	-184.326								0.5732	-4.27246								0.5732	-25.3296
0.5736	-184.937								0.5736	-3.35693								0.5736	-25.3296
0.574	-188.599								0.574	-3.35693								0.574	-23.4985
0.5744	-186.157								0.5744	-3.35693								0.5744	-21.6675
0.5748	-183.105								0.5748	-3.66211								0.5748	-21.0571
0.5752	-183.716								0.5752	-3.96729								0.5752	-25.6348
0.5756	-186.157								0.5756	-3.96729								0.5756	-22.8882
0.576	-184.937								0.576	-3.05176								0.576	-21.9727
0.5764	-178.223								0.5764	-3.35693								0.5764	-18.0054
0.5768	-180.664								0.5768	-3.35693								0.5768	-21.0571
0.5772	-182.495								0.5772	-4.88281								0.5772	-20.1416
0.5776	-180.664								0.5776	-3.05176								0.5776	-27.771
0.578	-183.716								0.578	-2.74658								0.578	-20.4468
0.5784	-183.105								0.5784	-3.66211								0.5784	-25.9399
0.5788	-183.105								0.5788	-5.18799								0.5788	-20.4468
0.5792	-174.561								0.5792	-2.74658								0.5792	-18.0054
0.5796	-177.002								0.5796	-4.88281								0.5796	-21.6675
0.58	-181.274								0.58	-3.35693								0.58	-20.752
0.5804	-178.833								0.5804	-2.74658								0.5804	-21.0571
0.5808	-180.054								0.5808	-4.57764								0.5808	-21.0571
0.5812	-175.171								0.5812	-3.35693								0.5812	-19.2261
0.5816	-178.223								0.5816	-3.35693								0.5816	-20.1416
0.582	-173.95								0.582	-2.74658								0.582	-23.4985
0.5824	-181.885								0.5824	-3.66211								0.5824	-23.8037
0.5828	-183.716								0.5828	-3.96729								0.5828	-20.1416
0.5832	-179.443								0.5832	-2.74658								0.5832	-22.8882
0.5836	-178.833								0.5836	-2.74658								0.5836	-21.0571
0.584	-184.326								0.584	-2.74658								0.584	-19.5313
0.5844	-180.664								0.5844	-3.66211								0.5844	-21.0571
0.5848	-179.443								0.5848	-4.27246								0.5848	-20.752
0.5852	-186.768								0.5852	-4.27246								0.5852	-23.4985
0.5856	-182.495								0.5856	-3.66211								0.5856	-25.9399
0.586	-180.664								0.586	-4.27246								0.586	-22.2778
0.5864	-182.495								0.5864	-4.27246								0.5864	-20.1416
0.5868	-187.988								0.5868	-4.88281								0.5868	-20.752
0.5872	-179.443								0.5872	-2.13623								0.5872	-26.2451
0.5876	-182.495								0.5876	-3.35693								0.5876	-21.6675
0.588	-184.937								0.588	-3.96729								0.588	-26.5503
0.5884	-182.495								0.5884	-4.27246								0.5884	-22.8882
0.5888	-186.157								0.5888	-3.96729								0.5888	-22.583
0.5892	-183.105								0.5892	-4.88281								0.5892	-20.752
0.5896	-182.495								0.5896	-3.66211								0.5896	-27.771
0.59	-182.495								0.59	-3.96729								0.59	-19.2261
0.5904	-186.157								0.5904	-4.27246								0.5904	-19.8364
0.5908	-184.326								0.5908	-4.27246								0.5908	-23.8037
0.5912	-187.378								0.5912	-2.74658								0.5912	-25.0244
0.5916	-184.937								0.5916	-4.27246								0.5916	-22.8882
0.592	-175.171								0.592	-3.05176								0.592	-24.1089
0.5924	-181.885								0.5924	-4.27246								0.5924	-21.9727
0.5928	-181.885								0.5928	-3.35693								0.5928	-23.1934
0.5932	-179.443								0.5932	-4.27246								0.5932	-27.1606
0.5936	-180.664								0.5936	-4.27246								0.5936	-24.4141
0.594	-181.885								0.594	-2.74658								0.594	-19.8364
0.5944	-190.43								0.5944	-2.44141								0.5944	-18.0054
0.5948	-184.937								0.5948	-3.35693								0.5948	-21.0571
0.5952	-187.988								0.5952	-3.35693								0.5952	-22.8882
0.5956	-186.157								0.5956	-3.96729								0.5956	-25.9399
0.596	-186.768								0.596	-3.96729								0.596	-18.0054
0.5964	-183.716								0.5964	-3.96729								0.5964	-23.4985
0.5968	-183.716								0.5968	-3.35693								0.5968	-23.8037
0.5972	-186.768								0.5972	-4.88281								0.5972	-18.9209
0.5976	-181.274								0.5976	-3.96729								0.5976	-21.9727
0.598	-186.157								0.598	-5.18799								0.598	-24.1089
0.5984	-181.885								0.5984	-3.35693								0.5984	-20.1416
0.5988	-185.547								0.5988	-3.96729								0.5988	-23.1934
0.5992	-181.274								0.5992	-4.57764								0.5992	-22.2778
0.5996	-184.326								0.5996	-5.18799								0.5996	-23.4985
0.6	-186.768								0.6	-4.57764								0.6	-22.8882
0.6004	-179.443								0.6004	-4.57764								0.6004	-22.2778
0.6008	-182.495								0.6008	-4.57764								0.6008	-18.6157
0.6012	-186.157								0.6012	-4.57764								0.6012	-20.752
0.6016	-178.223								0.6016	-4.57764								0.6016	-19.2261
0.602	-184.937								0.602	-4.27246								0.602	-26.2451
0.6024	-184.937								0.6024	-4.57764								0.6024	-18.9209
0.6028	-183.716								0.6028	-4.57764								0.6028	-26.2451
0.6032	-181.274								0.6032	-4.88281								0.6032	-18.3105
0.6036	-181.274								0.6036	-4.88281								0.6036	-24.4141
0.604	-188.599								0.604	-4.57764								0.604	-21.6675
0.6044	-186.768								0.6044	-5.18799								0.6044	-23.4985
0.6048	-182.495								0.6048	-3.35693								0.6048	-20.4468
0.6052	-187.378								0.6052	-4.57764								0.6052	-19.5313
0.6056	-184.937								0.6056	-4.88281								0.6056	-22.2778
0.606	-180.054								0.606	-3.96729								0.606	-18.0054
0.6064	-180.054								0.6064	-3.66211								0.6064	-23.1934
0.6068	-180.664								0.6068	-4.27246								0.6068	-22.2778
0.6072	-181.274								0.6072	-5.18799								0.6072	-25.3296
0.6076	-177.002								0.6076	-3.96729								0.6076	-19.2261
0.608	-181.274								0.608	-4.27246								0.608	-23.1934
0.6084	-183.716								0.6084	-3.96729								0.6084	-20.752
0.6088	-180.664								0.6088	-4.27246								0.6088	-20.1416
0.6092	-182.495								0.6092	-4.27246								0.6092	-24.4141
0.6096	-174.561								0.6096	-4.88281								0.6096	-26.2451
0.61	-183.716								0.61	-4.88281								0.61	-21.6675
0.6104	-177.002								0.6104	-4.27246								0.6104	-17.395
0.6108	-183.716								0.6108	-3.96729								0.6108	-22.8882
0.6112	-178.833								0.6112	-3.35693								0.6112	-23.1934
0.6116	-183.716								0.6116	-4.27246								0.6116	-22.583
0.612	-183.105								0.612	-5.18799								0.612	-19.2261
0.6124	-177.612								0.6124	-3.96729								0.6124	-21.6675
0.6128	-179.443								0.6128	-4.27246								0.6128	-21.9727
0.6132	-181.885								0.6132	-3.35693								0.6132	-21.0571
0.6136	-184.326								0.6136	-5.18799								0.6136	-21.9727
0.614	-180.664								0.614	-5.18799								0.614	-21.9727
0.6144	-181.885								0.6144	-3.66211								0.6144	-21.9727
0.6148	-181.885								0.6148	-3.96729								0.6148	-22.2778
0.6152	-184.326								0.6152	-3.05176								0.6152	-19.8364
0.6156	-181.274								0.6156	-3.66211								0.6156	-26.5503
0.616	-183.105								0.616	-3.96729								0.616	-20.752
0.6164	-187.378								0.6164	-3.96729								0.6164	-20.752
0.6168	-181.885								0.6168	-3.66211								0.6168	-22.2778
0.6172	-178.833								0.6172	-3.96729								0.6172	-25.3296
0.6176	-186.768								0.6176	-4.27246								0.6176	-26.8555
0.618	-186.768								0.618	-3.35693								0.618	-23.1934
0.6184	-182.495								0.6184	-3.66211								0.6184	-21.3623
0.6188	-187.988								0.6188	-2.74658								0.6188	-23.1934
0.6192	-187.378								0.6192	-5.18799								0.6192	-22.8882
0.6196	-194.092								0.6196	-3.05176								0.6196	-20.752
0.62	-188.599								0.62	-1.52588								0.62	-23.1934
0.6204	-190.43								0.6204	-3.35693								0.6204	-26.2451
0.6208	-182.495								0.6208	-2.44141								0.6208	-23.1934
0.6212	-184.937								0.6212	-3.96729								0.6212	-20.1416
0.6216	-186.157								0.6216	-3.96729								0.6216	-19.8364
0.622	-184.937								0.622	-3.05176								0.622	-24.7192
0.6224	-183.105								0.6224	-3.05176								0.6224	-25.9399
0.6228	-180.664								0.6228	-3.66211								0.6228	-20.4468
0.6232	-180.664								0.6232	-3.35693								0.6232	-18.6157
0.6236	-177.612								0.6236	-4.27246								0.6236	-24.7192
0.624	-186.768								0.624	-3.96729								0.624	-21.0571
0.6244	-181.885								0.6244	-3.35693								0.6244	-24.1089
0.6248	-184.326								0.6248	-3.66211								0.6248	-22.8882
0.6252	-184.326								0.6252	-3.66211								0.6252	-22.583
0.6256	-181.885								0.6256	-4.27246								0.6256	-23.8037
0.626	-187.988								0.626	-3.35693								0.626	-23.4985
0.6264	-180.664								0.6264	-3.35693								0.6264	-21.3623
0.6268	-182.495								0.6268	-3.96729								0.6268	-22.2778
0.6272	-184.937								0.6272	-4.27246								0.6272	-21.0571
0.6276	-179.443								0.6276	-3.96729								0.6276	-22.8882
0.628	-184.326								0.628	-4.27246								0.628	-17.395
0.6284	-186.157								0.6284	-5.79834								0.6284	-21.9727
0.6288	-185.547								0.6288	-5.18799								0.6288	-18.9209
0.6292	-192.261								0.6292	-4.88281								0.6292	-19.2261
0.6296	-190.43								0.6296	-3.35693								0.6296	-27.1606
0.63	-191.04								0.63	-4.57764								0.63	-26.5503
0.6304	-189.209								0.6304	-4.57764								0.6304	-25.0244
0.6308	-184.326								0.6308	-4.88281								0.6308	-18.9209
0.6312	-186.157								0.6312	-2.44141								0.6312	-19.8364
0.6316	-185.547								0.6316	-3.05176								0.6316	-22.583
0.632	-187.988								0.632	-4.27246								0.632	-22.583
0.6324	-189.209								0.6324	-4.27246								0.6324	-20.752
0.6328	-183.105								0.6328	-4.57764								0.6328	-24.7192
0.6332	-188.599								0.6332	-3.05176								0.6332	-23.1934
0.6336	-183.716								0.6336	-4.27246								0.6336	-25.3296
0.634	-184.326								0.634	-5.18799								0.634	-21.0571
0.6344	-180.664								0.6344	-4.27246								0.6344	-18.9209
0.6348	-179.443								0.6348	-3.66211								0.6348	-23.4985
0.6352	-180.664								0.6352	-3.66211								0.6352	-16.7847
0.6356	-187.378								0.6356	-4.88281								0.6356	-24.1089
0.636	-189.209								0.636	-5.79834								0.636	-23.4985
0.6364	-190.43								0.6364	-4.57764								0.6364	-22.2778
0.6368	-187.988								0.6368	-3.66211								0.6368	-24.4141
0.6372	-189.819								0.6372	-4.27246								0.6372	-22.2778
0.6376	-181.885								0.6376	-3.66211								0.6376	-21.6675
0.638	-189.209								0.638	-4.57764								0.638	-23.8037
0.6384	-188.599								0.6384	-3.96729								0.6384	-26.5503
0.6388	-192.871								0.6388	-4.27246								0.6388	-21.3623
0.6392	-189.209								0.6392	-3.35693								0.6392	-19.5313
0.6396	-190.43								0.6396	-5.18799								0.6396	-22.2778
0.64	-187.988								0.64	-4.27246								0.64	-19.5313
0.6404	-185.547								0.6404	-5.18799								0.6404	-25.6348
0.6408	-189.209								0.6408	-4.88281								0.6408	-21.6675
0.6412	-189.819								0.6412	-3.66211								0.6412	-18.9209
0.6416	-187.378								0.6416	-4.88281								0.6416	-23.1934
0.642	-187.988								0.642	-3.96729								0.642	-19.2261
0.6424	-190.43								0.6424	-5.18799								0.6424	-24.4141
0.6428	-187.988								0.6428	-4.57764								0.6428	-15.2588
0.6432	-189.209								0.6432	-4.57764								0.6432	-22.583
0.6436	-189.209								0.6436	-5.18799								0.6436	-21.3623
0.644	-192.871								0.644	-4.57764								0.644	-21.3623
0.6444	-193.481								0.6444	-4.27246								0.6444	-18.6157
0.6448	-189.209								0.6448	-4.57764								0.6448	-25.0244
0.6452	-187.988								0.6452	-4.27246								0.6452	-23.4985
0.6456	-192.261								0.6456	-5.18799								0.6456	-24.1089
0.646	-192.261								0.646	-4.57764								0.646	-20.752
0.6464	-187.988								0.6464	-3.66211								0.6464	-23.1934
0.6468	-184.326								0.6468	-4.57764								0.6468	-26.2451
0.6472	-184.937								0.6472	-3.05176								0.6472	-26.5503
0.6476	-186.768								0.6476	-5.79834								0.6476	-23.8037
0.648	-181.274								0.648	-3.66211								0.648	-24.1089
0.6484	-183.716								0.6484	-5.18799								0.6484	-20.4468
0.6488	-180.054								0.6488	-3.96729								0.6488	-25.9399
0.6492	-180.664								0.6492	-3.66211								0.6492	-20.4468
0.6496	-182.495								0.6496	-4.57764								0.6496	-22.583
0.65	-187.378								0.65	-4.27246								0.65	-20.1416
0.6504	-185.547								0.6504	-5.49316								0.6504	-16.1743
0.6508	-183.105								0.6508	-3.66211								0.6508	-22.8882
0.6512	-181.885								0.6512	-3.66211								0.6512	-21.3623
0.6516	-189.209								0.6516	-4.57764								0.6516	-26.2451
0.652	-184.937								0.652	-4.57764								0.652	-22.583
0.6524	-186.768								0.6524	-4.27246								0.6524	-23.4985
0.6528	-181.885								0.6528	-4.57764								0.6528	-18.3105
0.6532	-184.937								0.6532	-4.27246								0.6532	-20.752
0.6536	-186.768								0.6536	-4.88281								0.6536	-24.4141
0.654	-183.105								0.654	-4.27246								0.654	-20.1416
0.6544	-181.274								0.6544	-4.57764								0.6544	-26.5503
0.6548	-191.04								0.6548	-3.96729								0.6548	-22.2778
0.6552	-190.43								0.6552	-3.66211								0.6552	-18.3105
0.6556	-185.547								0.6556	-3.96729								0.6556	-22.2778
0.656	-186.768								0.656	-4.88281								0.656	-20.752
0.6564	-183.716								0.6564	-4.88281								0.6564	-23.4985
0.6568	-186.157								0.6568	-4.27246								0.6568	-18.0054
0.6572	-183.716								0.6572	-4.27246								0.6572	-19.8364
0.6576	-184.937								0.6576	-3.05176								0.6576	-23.1934
0.658	-185.547								0.658	-3.96729								0.658	-23.1934
0.6584	-189.209								0.6584	-4.88281								0.6584	-22.583
0.6588	-193.481								0.6588	-3.96729								0.6588	-16.7847
0.6592	-187.378								0.6592	-3.96729								0.6592	-24.1089
0.6596	-187.378								0.6596	-4.57764								0.6596	-19.5313
0.66	-190.43								0.66	-5.18799								0.66	-20.1416
0.6604	-193.481								0.6604	-3.66211								0.6604	-22.8882
0.6608	-187.988								0.6608	-5.18799								0.6608	-20.4468
0.6612	-195.313								0.6612	-4.57764								0.6612	-18.9209
0.6616	-191.04								0.6616	-4.57764								0.6616	-20.752
0.662	-190.43								0.662	-3.66211								0.662	-23.1934
0.6624	-191.65								0.6624	-3.66211								0.6624	-24.4141
0.6628	-181.885								0.6628	-5.18799								0.6628	-19.2261
0.6632	-186.157								0.6632	-3.96729								0.6632	-21.6675
0.6636	-190.43								0.6636	-4.88281								0.6636	-25.6348
0.664	-186.157								0.664	-3.96729								0.664	-27.1606
0.6644	-183.716								0.6644	-4.27246								0.6644	-18.0054
0.6648	-184.937								0.6648	-5.79834								0.6648	-22.8882
0.6652	-189.209								0.6652	-5.49316								0.6652	-21.3623
0.6656	-188.599								0.6656	-4.57764								0.6656	-24.1089
0.666	-184.326								0.666	-4.57764								0.666	-23.8037
0.6664	-180.664								0.6664	-4.27246								0.6664	-18.3105
0.6668	-183.105								0.6668	-5.18799								0.6668	-23.8037
0.6672	-188.599								0.6672	-4.57764								0.6672	-24.4141
0.6676	-187.988								0.6676	-4.57764								0.6676	-23.8037
0.668	-189.819								0.668	-4.88281								0.668	-23.8037
0.6684	-188.599								0.6684	-4.57764								0.6684	-20.1416
0.6688	-189.209								0.6688	-4.57764								0.6688	-20.4468
0.6692	-187.988								0.6692	-3.66211								0.6692	-18.6157
0.6696	-187.988								0.6696	-4.88281								0.6696	-30.5176
0.67	-192.871								0.67	-3.66211								0.67	-27.1606
0.6704	-192.261								0.6704	-5.49316								0.6704	-20.4468
0.6708	-191.65								0.6708	-5.18799								0.6708	-21.3623
0.6712	-191.65								0.6712	-4.57764								0.6712	-19.2261
0.6716	-189.209								0.6716	-4.88281								0.6716	-22.8882
0.672	-187.378								0.672	-5.49316								0.672	-24.1089
0.6724	-184.937								0.6724	-5.18799								0.6724	-21.3623
0.6728	-186.768								0.6728	-5.18799								0.6728	-18.3105
0.6732	-186.157								0.6732	-3.96729								0.6732	-20.4468
0.6736	-185.547								0.6736	-3.96729								0.6736	-25.9399
0.674	-186.768								0.674	-5.49316								0.674	-21.0571
0.6744	-184.326								0.6744	-4.88281								0.6744	-21.6675
0.6748	-182.495								0.6748	-4.27246								0.6748	-20.752
0.6752	-183.716								0.6752	-4.27246								0.6752	-15.2588
0.6756	-187.378								0.6756	-3.96729								0.6756	-25.3296
0.676	-183.716								0.676	-5.18799								0.676	-21.9727
0.6764	-190.43								0.6764	-5.18799								0.6764	-21.3623
0.6768	-184.937								0.6768	-5.49316								0.6768	-21.0571
0.6772	-178.833								0.6772	-5.49316								0.6772	-23.4985
0.6776	-186.157								0.6776	-4.88281								0.6776	-19.8364
0.678	-184.326								0.678	-3.96729								0.678	-23.8037
0.6784	-186.768								0.6784	-3.96729								0.6784	-21.3623
0.6788	-180.664								0.6788	-4.27246								0.6788	-24.1089
0.6792	-179.443								0.6792	-3.96729								0.6792	-22.583
0.6796	-181.274								0.6796	-6.10352								0.6796	-20.752
0.68	-181.274								0.68	-4.27246								0.68	-24.1089
0.6804	-183.716								0.6804	-4.57764								0.6804	-24.4141
0.6808	-186.157								0.6808	-4.88281								0.6808	-21.3623
0.6812	-181.885								0.6812	-4.88281								0.6812	-22.583
0.6816	-178.833								0.6816	-4.57764								0.6816	-22.583
0.682	-185.547								0.682	-5.18799								0.682	-20.752
0.6824	-179.443								0.6824	-4.57764								0.6824	-21.0571
0.6828	-182.495								0.6828	-4.88281								0.6828	-18.9209
0.6832	-184.937								0.6832	-3.96729								0.6832	-20.752
0.6836	-187.988								0.6836	-4.27246								0.6836	-21.9727
0.684	-181.274								0.684	-5.18799								0.684	-23.4985
0.6844	-178.223								0.6844	-4.88281								0.6844	-25.9399
0.6848	-179.443								0.6848	-4.27246								0.6848	-20.752
0.6852	-187.988								0.6852	-4.57764								0.6852	-25.6348
0.6856	-183.716								0.6856	-4.57764								0.6856	-21.6675
0.686	-184.937								0.686	-3.96729								0.686	-19.8364
0.6864	-180.664								0.6864	-3.66211								0.6864	-22.583
0.6868	-180.664								0.6868	-3.66211								0.6868	-21.6675
0.6872	-179.443								0.6872	-4.27246								0.6872	-18.3105
0.6876	-183.105								0.6876	-4.27246								0.6876	-22.583
0.688	-180.054								0.688	-4.57764								0.688	-19.2261
0.6884	-174.561								0.6884	-4.88281								0.6884	-23.1934
0.6888	-172.119								0.6888	-5.18799								0.6888	-21.0571
0.6892	-184.937								0.6892	-3.66211								0.6892	-17.7002
0.6896	-178.833								0.6896	-5.18799								0.6896	-25.3296
0.69	-178.223								0.69	-3.96729								0.69	-23.4985
0.6904	-181.885								0.6904	-4.57764								0.6904	-16.7847
0.6908	-177.002								0.6908	-4.27246								0.6908	-20.752
0.6912	-189.209								0.6912	-5.18799								0.6912	-20.1416
0.6916	-183.105								0.6916	-4.57764								0.6916	-22.8882
0.692	-184.937								0.692	-4.57764								0.692	-21.6675
0.6924	-182.495								0.6924	-3.05176								0.6924	-23.8037
0.6928	-173.95								0.6928	-4.57764								0.6928	-23.8037
0.6932	-180.054								0.6932	-4.57764								0.6932	-23.4985
0.6936	-184.326								0.6936	-4.27246								0.6936	-22.2778
0.694	-180.054								0.694	-3.96729								0.694	-20.1416
0.6944	-183.105								0.6944	-2.44141								0.6944	-20.4468
0.6948	-184.326								0.6948	-3.96729								0.6948	-24.1089
0.6952	-182.495								0.6952	-4.88281								0.6952	-14.3433
0.6956	-187.988								0.6956	-3.66211								0.6956	-19.8364
0.696	-183.716								0.696	-3.05176								0.696	-27.771
0.6964	-184.326								0.6964	-4.57764								0.6964	-18.9209
0.6968	-185.547								0.6968	-4.88281								0.6968	-18.0054
0.6972	-186.768								0.6972	-4.57764								0.6972	-19.8364
0.6976	-184.326								0.6976	-4.88281								0.6976	-25.9399
0.698	-187.378								0.698	-3.05176								0.698	-21.3623
0.6984	-183.716								0.6984	-5.18799								0.6984	-21.9727
0.6988	-180.664								0.6988	-3.96729								0.6988	-23.8037
0.6992	-186.157								0.6992	-3.66211								0.6992	-22.2778
0.6996	-181.885								0.6996	-5.18799								0.6996	-19.8364
0.7	-183.105								0.7	-3.96729								0.7	-21.0571
0.7004	-178.223								0.7004	-3.96729								0.7004	-21.6675
0.7008	-178.833								0.7008	-3.96729								0.7008	-17.395
0.7012	-183.716								0.7012	-4.27246								0.7012	-26.2451
0.7016	-191.04								0.7016	-4.27246								0.7016	-25.3296
0.702	-186.157								0.702	-4.57764								0.702	-19.5313
0.7024	-187.988								0.7024	-5.79834								0.7024	-23.4985
0.7028	-181.885								0.7028	-4.27246								0.7028	-18.9209
0.7032	-190.43								0.7032	-4.27246								0.7032	-21.0571
0.7036	-183.716								0.7036	-5.18799								0.7036	-25.9399
0.704	-183.105								0.704	-5.18799								0.704	-19.5313
0.7044	-186.157								0.7044	-6.10352								0.7044	-22.583
0.7048	-186.768								0.7048	-4.27246								0.7048	-20.752
0.7052	-183.716								0.7052	-5.49316								0.7052	-17.395
0.7056	-189.819								0.7056	-4.88281								0.7056	-27.4658
0.706	-181.274								0.706	-5.49316								0.706	-23.4985
0.7064	-177.002								0.7064	-4.88281								0.7064	-17.7002
0.7068	-181.885								0.7068	-4.88281								0.7068	-25.0244
0.7072	-178.833								0.7072	-5.18799								0.7072	-22.583
0.7076	-183.716								0.7076	-5.49316								0.7076	-22.8882
0.708	-183.105								0.708	-5.79834								0.708	-23.8037
0.7084	-185.547								0.7084	-5.18799								0.7084	-19.8364
0.7088	-185.547								0.7088	-3.66211								0.7088	-23.1934
0.7092	-183.105								0.7092	-5.18799								0.7092	-19.8364
0.7096	-180.054								0.7096	-5.49316								0.7096	-25.0244
0.71	-177.612								0.71	-5.49316								0.71	-18.0054
0.7104	-182.495								0.7104	-4.57764								0.7104	-21.6675
0.7108	-177.612								0.7108	-4.88281								0.7108	-19.5313
0.7112	-183.105								0.7112	-5.49316								0.7112	-22.583
0.7116	-178.833								0.7116	-5.18799								0.7116	-19.5313
0.712	-179.443								0.712	-4.57764								0.712	-23.1934
0.7124	-180.054								0.7124	-4.57764								0.7124	-22.8882
0.7128	-187.378								0.7128	-4.27246								0.7128	-21.9727
0.7132	-184.326								0.7132	-5.49316								0.7132	-25.3296
0.7136	-190.43								0.7136	-5.18799								0.7136	-23.4985
0.714	-189.819								0.714	-3.66211								0.714	-23.4985
0.7144	-186.157								0.7144	-3.35693								0.7144	-21.6675
0.7148	-188.599								0.7148	-3.96729								0.7148	-21.3623
0.7152	-189.819								0.7152	-4.88281								0.7152	-21.9727
0.7156	-188.599								0.7156	-4.57764								0.7156	-23.8037
0.716	-187.988								0.716	-4.57764								0.716	-19.2261
0.7164	-183.716								0.7164	-4.27246								0.7164	-23.8037
0.7168	-184.937								0.7168	-4.88281								0.7168	-20.752
0.7172	-184.326								0.7172	-4.57764								0.7172	-22.8882
0.7176	-178.223								0.7176	-3.35693								0.7176	-23.8037
0.718	-185.547								0.718	-4.27246								0.718	-19.2261
0.7184	-184.937								0.7184	-5.18799								0.7184	-22.2778
0.7188	-182.495								0.7188	-6.10352								0.7188	-23.4985
0.7192	-186.157								0.7192	-3.66211								0.7192	-21.3623
0.7196	-189.209								0.7196	-4.88281								0.7196	-25.9399
0.72	-183.105								0.72	-3.05176								0.72	-18.3105
0.7204	-187.988								0.7204	-3.96729								0.7204	-22.583
0.7208	-180.664								0.7208	-3.96729								0.7208	-22.2778
0.7212	-184.937								0.7212	-3.66211								0.7212	-22.2778
0.7216	-183.716								0.7216	-4.27246								0.7216	-18.0054
0.722	-180.664								0.722	-5.49316								0.722	-24.7192
0.7224	-188.599								0.7224	-4.27246								0.7224	-25.3296
0.7228	-187.988								0.7228	-4.57764								0.7228	-22.8882
0.7232	-186.768								0.7232	-4.88281								0.7232	-21.6675
0.7236	-186.768								0.7236	-5.18799								0.7236	-25.0244
0.724	-186.768								0.724	-6.10352								0.724	-23.1934
0.7244	-187.988								0.7244	-4.88281								0.7244	-21.9727
0.7248	-182.495								0.7248	-4.88281								0.7248	-18.9209
0.7252	-184.937								0.7252	-4.57764								0.7252	-23.1934
0.7256	-186.157								0.7256	-4.88281								0.7256	-25.0244
0.726	-187.988								0.726	-4.88281								0.726	-21.6675
0.7264	-182.495								0.7264	-3.96729								0.7264	-19.5313
0.7268	-186.157								0.7268	-4.27246								0.7268	-20.752
0.7272	-185.547								0.7272	-3.05176								0.7272	-18.9209
0.7276	-187.988								0.7276	-5.18799								0.7276	-26.5503
0.728	-184.326								0.728	-5.18799								0.728	-21.0571
0.7284	-183.716								0.7284	-4.88281								0.7284	-23.1934
0.7288	-183.716								0.7288	-3.66211								0.7288	-21.0571
0.7292	-187.378								0.7292	-4.88281								0.7292	-19.8364
0.7296	-181.274								0.7296	-4.57764								0.7296	-25.9399
0.73	-184.326								0.73	-4.57764								0.73	-22.8882
0.7304	-180.054								0.7304	-5.18799								0.7304	-19.2261
0.7308	-180.664								0.7308	-5.49316								0.7308	-18.9209
0.7312	-189.209								0.7312	-3.96729								0.7312	-26.2451
0.7316	-192.261								0.7316	-4.27246								0.7316	-18.9209
0.732	-188.599								0.732	-4.57764								0.732	-20.4468
0.7324	-188.599								0.7324	-5.18799								0.7324	-21.9727
0.7328	-186.768								0.7328	-3.96729								0.7328	-19.2261
0.7332	-187.988								0.7332	-4.27246								0.7332	-23.4985
0.7336	-181.885								0.7336	-4.27246								0.7336	-25.0244
0.734	-187.988								0.734	-3.66211								0.734	-20.4468
0.7344	-184.937								0.7344	-3.35693								0.7344	-24.4141
0.7348	-187.378								0.7348	-4.88281								0.7348	-18.9209
0.7352	-186.157								0.7352	-4.57764								0.7352	-21.0571
0.7356	-184.937								0.7356	-4.57764								0.7356	-28.0762
0.736	-179.443								0.736	-2.44141								0.736	-22.8882
0.7364	-179.443								0.7364	-4.27246								0.7364	-21.3623
0.7368	-185.547								0.7368	-4.88281								0.7368	-22.8882
0.7372	-181.885								0.7372	-5.49316								0.7372	-22.8882
0.7376	-181.274								0.7376	-4.57764								0.7376	-26.8555
0.738	-189.209								0.738	-4.27246								0.738	-21.6675
0.7384	-183.105								0.7384	-3.66211								0.7384	-21.0571
0.7388	-183.716								0.7388	-4.57764								0.7388	-18.3105
0.7392	-189.819								0.7392	-4.88281								0.7392	-22.8882
0.7396	-180.054								0.7396	-3.66211								0.7396	-20.1416
0.74	-183.716								0.74	-4.57764								0.74	-21.0571
0.7404	-184.326								0.7404	-3.35693								0.7404	-26.2451
0.7408	-185.547								0.7408	-4.27246								0.7408	-19.2261
0.7412	-187.988								0.7412	-3.96729								0.7412	-22.2778
0.7416	-190.43								0.7416	-3.96729								0.7416	-22.8882
0.742	-191.04								0.742	-4.57764								0.742	-21.3623
0.7424	-184.937								0.7424	-3.96729								0.7424	-25.3296
0.7428	-183.105								0.7428	-4.57764								0.7428	-19.2261
0.7432	-186.768								0.7432	-4.57764								0.7432	-20.4468
0.7436	-187.988								0.7436	-3.66211								0.7436	-25.9399
0.744	-191.65								0.744	-4.88281								0.744	-23.1934
0.7444	-191.04								0.7444	-3.96729								0.7444	-24.7192
0.7448	-191.04								0.7448	-4.27246								0.7448	-22.2778
0.7452	-188.599								0.7452	-3.96729								0.7452	-24.7192
0.7456	-192.871								0.7456	-4.57764								0.7456	-21.0571
0.746	-184.326								0.746	-4.27246								0.746	-17.7002
0.7464	-187.988								0.7464	-4.57764								0.7464	-18.6157
0.7468	-181.274								0.7468	-3.35693								0.7468	-25.0244
0.7472	-191.04								0.7472	-4.27246								0.7472	-22.2778
0.7476	-184.937								0.7476	-4.88281								0.7476	-19.2261
0.748	-181.274								0.748	-5.18799								0.748	-20.1416
0.7484	-183.105								0.7484	-4.57764								0.7484	-22.2778
0.7488	-182.495								0.7488	-4.57764								0.7488	-23.8037
0.7492	-186.157								0.7492	-3.66211								0.7492	-18.6157
0.7496	-176.392								0.7496	-3.96729								0.7496	-24.1089
0.75	-177.612								0.75	-4.57764								0.75	-19.8364
0.7504	-182.495								0.7504	-5.18799								0.7504	-18.9209
0.7508	-182.495								0.7508	-4.27246								0.7508	-19.5313
0.7512	-183.716								0.7512	-3.96729								0.7512	-23.4985
0.7516	-188.599								0.7516	-4.57764								0.7516	-24.1089
0.752	-185.547								0.752	-3.96729								0.752	-20.752
0.7524	-185.547								0.7524	-4.57764								0.7524	-18.6157
0.7528	-181.885								0.7528	-3.66211								0.7528	-19.8364
0.7532	-182.495								0.7532	-3.66211								0.7532	-24.7192
0.7536	-183.105								0.7536	-4.27246								0.7536	-20.752
0.754	-184.326								0.754	-4.27246								0.754	-18.6157
0.7544	-189.819								0.7544	-3.66211								0.7544	-20.752
0.7548	-184.326								0.7548	-3.96729								0.7548	-22.583
0.7552	-181.274								0.7552	-3.35693								0.7552	-21.0571
0.7556	-184.326								0.7556	-3.96729								0.7556	-25.6348
0.756	-183.716								0.756	-3.35693								0.756	-24.7192
0.7564	-187.988								0.7564	-3.96729								0.7564	-20.752
0.7568	-185.547								0.7568	-5.18799								0.7568	-18.9209
0.7572	-183.716								0.7572	-3.35693								0.7572	-21.0571
0.7576	-180.054								0.7576	-3.66211								0.7576	-22.583
0.758	-182.495								0.758	-2.74658								0.758	-20.752
0.7584	-187.378								0.7584	-4.57764								0.7584	-23.1934
0.7588	-178.223								0.7588	-3.35693								0.7588	-22.583
0.7592	-180.664								0.7592	-3.35693								0.7592	-20.752
0.7596	-183.716								0.7596	-3.96729								0.7596	-19.8364
0.76	-186.157								0.76	-3.05176								0.76	-23.4985
0.7604	-181.274								0.7604	-4.27246								0.7604	-20.1416
0.7608	-184.326								0.7608	-2.74658								0.7608	-24.7192
0.7612	-183.716								0.7612	-2.74658								0.7612	-18.6157
0.7616	-190.43								0.7616	-3.35693								0.7616	-24.7192
0.762	-187.378								0.762	-4.57764								0.762	-23.4985
0.7624	-183.716								0.7624	-4.27246								0.7624	-22.8882
0.7628	-181.274								0.7628	-3.66211								0.7628	-21.6675
0.7632	-185.547								0.7632	-3.05176								0.7632	-26.8555
0.7636	-184.326								0.7636	-3.96729								0.7636	-27.4658
0.764	-186.768								0.764	-4.27246								0.764	-24.4141
0.7644	-186.157								0.7644	-5.18799								0.7644	-25.0244
0.7648	-180.664								0.7648	-3.35693								0.7648	-21.6675
0.7652	-178.223								0.7652	-3.05176								0.7652	-16.7847
0.7656	-174.561								0.7656	-4.57764								0.7656	-24.4141
0.766	-181.274								0.766	-4.27246								0.766	-18.0054
0.7664	-178.223								0.7664	-3.66211								0.7664	-21.3623
0.7668	-179.443								0.7668	-2.74658								0.7668	-18.9209
0.7672	-181.274								0.7672	-3.05176								0.7672	-24.4141
0.7676	-179.443								0.7676	-4.57764								0.7676	-16.4795
0.768	-181.885								0.768	-5.49316								0.768	-21.3623
0.7684	-180.054								0.7684	-4.27246								0.7684	-21.6675
0.7688	-180.664								0.7688	-3.05176								0.7688	-21.9727
0.7692	-184.937								0.7692	-4.27246								0.7692	-21.0571
0.7696	-182.495								0.7696	-4.27246								0.7696	-26.8555
0.77	-185.547								0.77	-5.49316								0.77	-23.1934
0.7704	-179.443								0.7704	-4.57764								0.7704	-26.2451
0.7708	-181.885								0.7708	-5.18799								0.7708	-21.6675
0.7712	-186.768								0.7712	-3.35693								0.7712	-19.8364
0.7716	-184.937								0.7716	-3.35693								0.7716	-23.8037
0.772	-186.768								0.772	-3.96729								0.772	-21.0571
0.7724	-183.716								0.7724	-3.05176								0.7724	-22.2778
0.7728	-186.768								0.7728	-3.35693								0.7728	-23.8037
0.7732	-183.105								0.7732	-3.66211								0.7732	-21.9727
0.7736	-180.664								0.7736	-3.05176								0.7736	-22.8882
0.774	-187.378								0.774	-3.96729								0.774	-21.3623
0.7744	-186.768								0.7744	-3.05176								0.7744	-27.4658
0.7748	-191.04								0.7748	-3.35693								0.7748	-25.6348
0.7752	-190.43								0.7752	-3.35693								0.7752	-21.6675
0.7756	-189.819								0.7756	-2.74658								0.7756	-21.6675
0.776	-181.274								0.776	-2.13623								0.776	-21.6675
0.7764	-188.599								0.7764	-3.96729								0.7764	-21.3623
0.7768	-185.547								0.7768	-4.57764								0.7768	-24.7192
0.7772	-187.988								0.7772	-3.35693								0.7772	-22.2778
0.7776	-184.326								0.7776	-2.74658								0.7776	-22.583
0.778	-184.937								0.778	-4.27246								0.778	-20.4468
0.7784	-186.768								0.7784	-3.96729								0.7784	-21.6675
0.7788	-183.105								0.7788	-4.57764								0.7788	-21.0571
0.7792	-181.885								0.7792	-4.27246								0.7792	-22.583
0.7796	-182.495								0.7796	-3.96729								0.7796	-21.3623
0.78	-182.495								0.78	-3.96729								0.78	-21.3623
0.7804	-181.885								0.7804	-4.57764								0.7804	-20.4468
0.7808	-181.274								0.7808	-3.96729								0.7808	-22.2778
0.7812	-185.547								0.7812	-3.05176								0.7812	-21.9727
0.7816	-186.768								0.7816	-3.96729								0.7816	-27.4658
0.782	-177.612								0.782	-3.05176								0.782	-18.6157
0.7824	-187.378								0.7824	-3.96729								0.7824	-22.8882
0.7828	-186.768								0.7828	-3.96729								0.7828	-20.4468
0.7832	-195.923								0.7832	-3.66211								0.7832	-23.1934
0.7836	-187.378								0.7836	-3.96729								0.7836	-20.1416
0.784	-189.819								0.784	-4.57764								0.784	-24.1089
0.7844	-189.819								0.7844	-5.18799								0.7844	-19.8364
0.7848	-187.378								0.7848	-3.96729								0.7848	-19.8364
0.7852	-183.105								0.7852	-3.35693								0.7852	-24.7192
0.7856	-183.105								0.7856	-3.96729								0.7856	-23.1934
0.786	-191.04								0.786	-4.27246								0.786	-25.6348
0.7864	-186.157								0.7864	-4.57764								0.7864	-22.583
0.7868	-181.274								0.7868	-5.18799								0.7868	-21.0571
0.7872	-191.04								0.7872	-3.66211								0.7872	-21.0571
0.7876	-182.495								0.7876	-3.96729								0.7876	-18.9209
0.788	-185.547								0.788	-3.35693								0.788	-20.4468
0.7884	-187.378								0.7884	-4.57764								0.7884	-17.0898
0.7888	-188.599								0.7888	-3.96729								0.7888	-21.3623
0.7892	-188.599								0.7892	-3.35693								0.7892	-21.6675
0.7896	-185.547								0.7896	-2.44141								0.7896	-21.9727
0.79	-185.547								0.79	-3.96729								0.79	-19.5313
0.7904	-188.599								0.7904	-3.35693								0.7904	-21.9727
0.7908	-180.664								0.7908	-4.27246								0.7908	-21.9727
0.7912	-181.885								0.7912	-3.05176								0.7912	-20.1416
0.7916	-181.885								0.7916	-2.74658								0.7916	-16.4795
0.792	-187.988								0.792	-3.96729								0.792	-25.6348
0.7924	-186.157								0.7924	-3.96729								0.7924	-18.6157
0.7928	-184.326								0.7928	-3.35693								0.7928	-22.583
0.7932	-189.209								0.7932	-3.35693								0.7932	-22.2778
0.7936	-185.547								0.7936	-3.05176								0.7936	-24.4141
0.794	-191.04								0.794	-3.66211								0.794	-21.3623
0.7944	-187.988								0.7944	-3.35693								0.7944	-22.583
0.7948	-183.716								0.7948	-3.66211								0.7948	-23.1934
0.7952	-183.105								0.7952	-2.44141								0.7952	-21.9727
0.7956	-178.833								0.7956	-3.35693								0.7956	-22.583
0.796	-179.443								0.796	-3.96729								0.796	-20.1416
0.7964	-187.378								0.7964	-5.18799								0.7964	-23.4985
0.7968	-183.105								0.7968	-3.96729								0.7968	-20.4468
0.7972	-187.988								0.7972	-2.74658								0.7972	-20.4468
0.7976	-187.988								0.7976	-2.74658								0.7976	-22.2778
0.798	-187.378								0.798	-4.88281								0.798	-21.6675
0.7984	-186.768								0.7984	-3.66211								0.7984	-21.6675
0.7988	-181.274								0.7988	-3.66211								0.7988	-22.2778
[truncated: 887,538+ more rows]

## Sheet: Figure4
Figure 4a: H&E stain mouse colon				Figure 4b: Control transepiethlial resistance measurements					Figure 4c: Control peak forskolin delta Isc				Figure 4d: Isc recordings of exogenous ATP application						Figure 4e: Isc recordings of AngII application								Figure 4f: Isc recordings of AngII with PPADs pretreatment							Figure 4g: Isc recordings of AngII with Suramin pretreatment							Figure 4h: Isc recordings of AngII with AR-C118925XX pretreatment
with muscularis mucosae				Ohms per cm2						Delta Isc (uA per cm2)				Isc (uA)						Isc (uA)								Isc (uA)							Isc (uA)							Isc (uA)
				ATP	48.3334				ATP	367.967			Time (s)	Average	Tissue 1	Tissue 2	Tissue 3		Time (s)	Average	Tissue 1	Tissue 2	Tissue 3	Tissue 4	Tissue 5		Time (s)	Average	Tissue 1	Tissue 2	Tissue 3	Tissue 4		Time (s)	Average	Tissue 1	Tissue 2	Tissue 3	Tissue 4		Time (s)	Average	Tissue 1	Tissue 2	Tissue 3	Tissue 4	Tissue 5	Tissue 6
					40.7756					511.071			0	-0.0910079	-0.141136	0.0448124	-0.1767		0	1.77003	6.3171	2.3804	-1.28173	1.1292	0.3052		0	-0.633217	-1.67844	-1.09863	0.5799	-0.3357		0	-0.495923	0.0305	0.3662	-3.5095	1.12911		0	-0.564582	-0.94605	-0.5799	-0.9156	-0.42724	2.1668	-2.6855
					49.7484					283.6			0.05	0.214158	0.255534	0.258519	0.128421		0.05	1.91654	6.897	2.2278	-1.43432	1.1902	0.702		0.05	-0.701877	-1.92258	-1.09863	0.5494	-0.3357		0.05	-0.579845	0.0915	0.3357	-3.2959	0.54932		0.05	-0.528982	-1.2207	-0.3357	-0.3968	-0.51879	1.8616	-2.5635
					51.6655					446.892			0.1	-0.0808563	-0.141196	0.044985	-0.146358		0.1	1.77002	6.1645	2.3804	-1.19018	1.0376	0.4578		0.1	-0.656097	-1.67844	-1.12915	0.5494	-0.3662		0.1	-0.511173	0	0.4272	-3.5095	1.03761		0.1	-0.56967	-0.97656	-0.6409	-0.8545	-0.45776	2.1057	-2.594
					44.6031					415.35			0.15	0.183609	0.224974	0.258691	0.0671634		0.15	1.89212	6.958	2.2278	-1.58691	1.1597	0.702		0.15	-0.717127	-1.92258	-1.09863	0.5494	-0.3967		0.15	-0.587465	0.061	0.3357	-3.3264	0.57984		0.15	-0.493358	-1.19019	-0.3357	-0.4273	-0.45776	1.9532	-2.5024
													0.2	-0.101198	-0.171756	0.0756775	-0.207515		0.2	1.75172	6.2561	2.3804	-1.19018	1.0071	0.3052		0.2	-0.625587	-1.67844	-1.06811	0.5799	-0.3357		0.2	-0.488298	0	0.3967	-3.479	1.12911		0.2	-0.605253	-1.00708	-0.6714	-0.885	-0.42724	2.0142	-2.655
				AngII (1uM)	51.877				AngII (1uM)	324.831			0.25	0.163261	0.163913	0.258864	0.0670058		0.25	1.92263	6.8359	2.1973	-1.49536	1.1597	0.9156		0.25	-0.74004	-1.92258	-1.19018	0.5188	-0.3662		0.25	-0.564613	0.0915	0.4272	-3.3875	0.61035		0.25	-0.498445	-1.19019	-0.3052	-0.5188	-0.48828	2.0447	-2.5329
					45.6766					396.967			0.3	-0.121553	-0.171817	0.0453301	-0.238173		0.3	1.78224	6.2561	2.3499	-1.19018	1.0986	0.3968		0.3	-0.625592	-1.70896	-1.06811	0.6104	-0.3357		0.3	-0.526423	0	0.3357	-3.4485	1.00711		0.3	-0.60019	-1.00708	-0.6409	-0.9461	-0.45776	2.0752	-2.6245
					46.8254					354.861			0.35	0.203946	0.163853	0.259036	0.188948		0.35	1.89821	7.019	2.1668	-1.46484	1.1292	0.6409		0.35	-0.724765	-1.92258	-1.19018	0.5494	-0.3357		0.35	-0.572233	0.0915	0.3662	-3.3875	0.64087		0.35	-0.523885	-1.25122	-0.3968	-0.4883	-0.51879	2.0142	-2.5024
					53.896					423.054			0.4	-0.152101	-0.110877	0.0455026	-0.39093		0.4	1.77004	6.2256	2.3499	-1.25122	1.0986	0.4273		0.4	-0.656122	-1.70896	-1.09863	0.5188	-0.3357		0.4	-0.518798	0	0.4272	-3.479	0.97661		0.4	-0.600183	-0.97656	-0.6409	-0.9156	-0.42724	1.9837	-2.6245
													0.45	0.203931	0.102793	0.259209	0.249791		0.45	1.89212	6.9275	2.1973	-1.4038	1.1292	0.6104		0.45	-0.74004	-1.92258	-1.19018	0.5188	-0.3662		0.45	-0.564588	0.061	0.4272	-3.3569	0.61035		0.45	-0.534065	-1.2207	-0.3357	-0.4883	-0.51879	1.9226	-2.5635
				Exe9	46.7776				Exe9	354.469			0.5	-0.131783	-0.0804375	0.0456752	-0.360588		0.5	1.77615	6.1951	2.4109	-1.31225	1.1292	0.4578		0.5	-0.633212	-1.70896	-1.03759	0.5494	-0.3357		0.5	-0.534073	0.0305	0.3052	-3.418	0.94601		0.5	-0.579853	-1.0376	-0.7325	-0.7935	-0.39672	2.0447	-2.5635
					59.9666					352.693			0.55	0.203915	0.0721323	0.259381	0.280233		0.55	1.8738	6.8665	2.1973	-1.43432	1.0986	0.6409		0.55	-0.740045	-1.92258	-1.2207	0.5188	-0.3357		0.55	-0.587488	0	0.4577	-3.418	0.61035		0.55	-0.549327	-1.15967	-0.3968	-0.5799	-0.51879	1.8921	-2.5329
					35.8339					442.23			0.6	-0.152132	-0.0193979	0.0458478	-0.482846		0.6	1.81274	6.2561	2.4414	-1.19018	1.0986	0.4578		0.6	-0.617955	-1.67844	-1.00708	0.5494	-0.3357		0.6	-0.556948	0	0.3052	-3.3875	0.85451		0.6	-0.554417	-1.00708	-0.7325	-0.8545	-0.39672	2.2583	-2.594
without muscularis mucosae					55.7762					387.361			0.65	0.224264	0.102672	0.229044	0.341076		0.65	1.83718	6.897	2.1973	-1.55639	1.1292	0.5188		0.65	-0.74767	-1.92258	-1.2207	0.5188	-0.3662		0.65	-0.57222	0.061	0.3967	-3.479	0.73242		0.65	-0.58492	-1.28174	-0.3662	-0.5493	-0.48828	1.7395	-2.5635
													0.7	-0.141947	-0.0499582	0.0460203	-0.421903		0.7	1.82497	6.1645	2.4109	-1.12915	1.1292	0.5494		0.7	-0.602705	-1.70896	-0.97656	0.5799	-0.3052		0.7	-0.534073	0	0.3967	-3.3875	0.85451		0.7	-0.523883	-1.00708	-0.7019	-0.763	-0.39672	2.2583	-2.5329
				PPADS	57.7237				PPADS	383.98			0.75	0.193716	0.0720116	0.229217	0.279918		0.75	1.80665	6.9275	2.1668	-1.64794	1.0986	0.4883		0.75	-0.732392	-1.89207	-1.2207	0.5494	-0.3662		0.75	-0.564598	0	0.4272	-3.3875	0.70191		0.75	-0.549318	-1.2207	-0.3357	-0.5188	-0.54931	1.8921	-2.5635
					53.7495					337.706			0.8	-0.121656	-0.0806186	0.0767129	-0.361061		0.8	1.82498	6.2256	2.4109	-1.06811	1.1292	0.4273		0.8	-0.61795	-1.67844	-0.97656	0.5494	-0.3662		0.8	-0.541698	0	0.3357	-3.3875	0.88501		0.8	-0.579847	-0.97656	-0.763	-0.7935	-0.39672	2.0752	-2.6245
					41.6969					458.265			0.85	0.183534	0.102551	0.229389	0.218661		0.85	1.8616	6.897	2.1668	-1.55639	1.1597	0.6409		0.85	-0.770555	-1.9531	-1.25122	0.4883	-0.3662		0.85	-0.556965	0.061	0.3967	-3.4485	0.76294		0.85	-0.508618	-1.25122	-0.3052	-0.5188	-0.51879	2.0752	-2.5329
					38.8846					577.838			0.9	-0.121677	-0.111179	0.0463655	-0.300218		0.9	1.77003	6.134	2.4109	-1.15966	1.1292	0.3357		0.9	-0.595067	-1.64793	-0.94604	0.5799	-0.3662		0.9	-0.503548	0.0305	0.4272	-3.3569	0.88501		0.9	-0.559483	-0.97656	-0.7019	-0.763	-0.42724	2.0142	-2.5024
					41.8273					496.931			0.95	0.193695	0.132991	0.290592	0.157503		0.95	1.91042	7.019	2.1973	-1.55639	1.1292	0.763		0.95	-0.770532	-1.9531	-1.28173	0.5494	-0.3967		0.95	-0.564585	0.061	0.3357	-3.4485	0.79346		0.95	-0.574758	-1.31226	-0.3968	-0.5799	-0.51879	1.9532	-2.594
					51.7282					316.073			1	-0.0708191	-0.0807393	0.077058	-0.208776		1	1.76392	6.134	2.4414	-1.2207	1.1292	0.3357		1	-0.6027	-1.67844	-0.97656	0.5799	-0.3357		1	-0.495923	0.0305	0.4272	-3.3569	0.91551		1	-0.549328	-0.94605	-0.7325	-0.7325	-0.39672	2.1668	-2.655
													1.05	0.152973	0.13293	0.260244	0.0657455		1.05	1.92872	6.958	2.1668	-1.4038	1.0681	0.8545		1.05	-0.755282	-1.9531	-1.28173	0.5799	-0.3662		1.05	-0.602733	0.0305	0.3357	-3.418	0.64087		1.05	-0.523867	-1.25122	-0.3662	-0.5493	-0.48828	2.0142	-2.5024
				Suramine	41.0215				Suramine	494.494			1.1	-0.050494	-0.1113	0.107751	-0.147933		1.1	1.77002	6.1645	2.4414	-1.25122	1.1902	0.3052		1.1	-0.595067	-1.64793	-0.94604	0.5799	-0.3662		1.1	-0.511198	0	0.3967	-3.3875	0.94601		1.1	-0.518802	-0.94605	-0.763	-0.7019	-0.45776	2.2583	-2.5024
					43.1235					532.891			1.15	0.152955	0.19387	0.229907	0.035088		1.15	1.94704	7.019	2.1668	-1.43432	1.1292	0.8545		1.15	-0.755277	-1.92258	-1.28173	0.5494	-0.3662		1.15	-0.579845	0.061	0.3357	-3.4485	0.73242		1.15	-0.579838	-1.28174	-0.3968	-0.5188	-0.51879	1.8311	-2.594
					41.146					385.027			1.2	-0.0810159	-0.11136	0.0774032	-0.209091		1.2	1.71509	6.134	2.4414	-1.15966	1.0986	0.0611		1.2	-0.61795	-1.67844	-0.97656	0.5494	-0.3662		1.2	-0.457772	0	0.5188	-3.3875	1.03761		1.2	-0.503533	-0.97656	-0.7019	-0.7019	-0.42724	2.4109	-2.6245
					37.7233					395.434			1.25	0.16311	0.19381	0.260589	0.0349304		1.25	1.91652	6.9885	2.1973	-1.55639	1.1292	0.824		1.25	-0.755277	-1.92258	-1.28173	0.5494	-0.3662		1.25	-0.625613	0	0.3052	-3.418	0.61035		1.25	-0.600167	-1.25122	-0.4883	-0.6409	-0.48828	1.7701	-2.5024
					45.6761					361.706			1.3	-0.0708573	-0.11142	0.108096	-0.209248		1.3	1.75782	6.1035	2.4414	-1.06811	1.0986	0.2137		1.3	-0.595077	-1.64793	-1.00708	0.6104	-0.3357		1.3	-0.450173	0.0305	0.4577	-3.3875	1.09861		1.3	-0.508645	-0.94605	-0.7325	-0.763	-0.39672	2.3804	-2.594
					53.3552					338.74			1.35	0.213961	0.224249	0.260762	0.156873		1.35	1.88601	6.958	2.1973	-1.64794	1.1292	0.7935		1.35	-0.76293	-1.9531	-1.25122	0.5188	-0.3662		1.35	-0.610353	0.0305	0.3357	-3.479	0.67139		1.35	-0.5544	-1.28174	-0.3968	-0.6104	-0.45776	1.9532	-2.5329
													1.4	-0.111573	-0.141981	0.108268	-0.301006		1.4	1.80058	6.2256	2.5025	-1.06811	1.1292	0.2137		1.4	-0.61796	-1.70896	-1.00708	0.5494	-0.3052		1.4	-0.442522	0.061	0.4883	-3.418	1.09861		1.4	-0.508628	-0.91553	-0.7019	-0.5799	-0.42724	2.1668	-2.594
				AR-C	65.4919				AR-C	356.784			1.45	0.213936	0.193689	0.199905	0.248215		1.45	1.8921	6.958	2.1363	-1.55639	1.0986	0.824		1.45	-0.7324	-1.92258	-1.25122	0.5799	-0.3357		1.45	-0.648515	0	0.2441	-3.418	0.57984		1.45	-0.513712	-1.19019	-0.3662	-0.5799	-0.48828	2.0447	-2.5024
					54.6101					368.334			1.5	-0.131928	-0.111541	0.0779209	-0.362163		1.5	1.77003	6.1035	2.472	-1.09863	1.0986	0.2747		1.5	-0.625585	-1.70896	-1.00708	0.5494	-0.3357		1.5	-0.396747	0.0305	0.5493	-3.3875	1.22071		1.5	-0.559482	-0.94605	-0.7019	-0.7019	-0.42724	2.0142	-2.594
					50.4159					397.211			1.55	0.244461	0.193629	0.230597	0.309158		1.55	1.90433	6.958	2.1363	-1.49536	1.1292	0.7935		1.55	-0.747655	-1.9531	-1.25122	0.5799	-0.3662		1.55	-0.656155	0	0.2746	-3.3875	0.48828		1.55	-0.53915	-1.19019	-0.4273	-0.6714	-0.54931	2.1668	-2.5635
													1.6	-0.12177	-0.0811016	0.108613	-0.392821		1.6	1.78222	6.134	2.4414	-1.2207	1.2207	0.3357		1.6	-0.610337	-1.70896	-1.03759	0.6714	-0.3662		1.6	-0.450173	0.0915	0.4577	-3.418	1.06811		1.6	-0.544232	-0.94605	-0.6409	-0.7325	-0.42724	2.1363	-2.655
													1.65	0.254613	0.224068	0.23077	0.309		1.65	1.81886	6.8359	2.0752	-1.43432	1.0681	0.5494		1.65	-0.74003	-1.98362	-1.2207	0.5799	-0.3357		1.65	-0.61799	0.0305	0.3357	-3.418	0.57984		1.65	-0.53405	-1.25122	-0.3662	-0.6409	-0.48828	1.9837	-2.4414
													1.7	-0.142118	-0.111662	0.108786	-0.423479		1.7	1.77005	6.1951	2.472	-1.28173	1.0986	0.3663		1.7	-0.640837	-1.70896	-1.03759	0.5494	-0.3662		1.7	-0.427272	0.061	0.5188	-3.418	1.12911		1.7	-0.488278	-0.91553	-0.6409	-0.6714	-0.42724	2.3194	-2.594
													1.75	0.224098	0.132508	0.230942	0.308843		1.75	1.8799	6.958	2.1668	-1.43432	1.0986	0.6104		1.75	-0.7324	-1.9531	-1.2207	0.5799	-0.3357		1.75	-0.67141	0	0.2441	-3.3875	0.45776		1.75	-0.579833	-1.25122	-0.4273	-0.6104	-0.48828	1.7701	-2.4719
													1.8	-0.1218	-0.0812223	0.108959	-0.393136		1.8	1.78836	6.2256	2.5025	-1.19018	1.1597	0.2442		1.8	-0.640837	-1.67844	-1.06811	0.5494	-0.3662		1.8	-0.404372	0.061	0.4883	-3.418	1.25121		1.8	-0.473022	-0.88501	-0.6104	-0.7019	-0.39672	2.3804	-2.6245
													1.85	0.234249	0.162947	0.231115	0.308685		1.85	1.86158	7.019	2.1363	-1.55639	1.0986	0.6104		1.85	-0.740025	-1.98362	-1.19018	0.5799	-0.3662		1.85	-0.656118	0.0305	0.3052	-3.3569	0.39673		1.85	-0.584918	-1.2207	-0.3968	-0.7019	-0.54931	1.8006	-2.4414
													1.9	-0.0709486	-0.0201827	0.109131	-0.301794		1.9	1.81887	6.2561	2.5025	-1.09863	1.1597	0.2747		1.9	-0.648467	-1.73948	-1.03759	0.5494	-0.3662		1.9	-0.427273	0.0305	0.4272	-3.3875	1.22071		1.9	-0.483202	-0.85449	-0.5799	-0.7325	-0.39672	2.3499	-2.6855
													1.95	0.183361	0.101887	0.200767	0.247428		1.95	1.87381	7.0801	2.1668	-1.52587	1.0681	0.5799		1.95	-0.732395	-1.98362	-1.15966	0.5799	-0.3662		1.95	-0.648488	0	0.3357	-3.3569	0.42725		1.95	-0.564583	-1.28174	-0.3968	-0.6714	-0.45776	1.9226	-2.5024
													2	-0.0607967	-0.0202431	0.109304	-0.271451		2	1.83106	6.1951	2.4414	-1.06811	1.2512	0.3357		2	-0.640842	-1.70896	-1.06811	0.5494	-0.3357		2	-0.411997	0.0305	0.5188	-3.3875	1.19021		2	-0.518808	-0.91553	-0.6409	-0.763	-0.39672	2.1973	-2.594
													2.05	0.132479	0.0712268	0.20094	0.12527		2.05	1.85549	6.958	2.1668	-1.61743	1.0681	0.702		2.05	-0.740025	-1.98362	-1.19018	0.5799	-0.3662		2.05	-0.65613	-0.0305	0.2441	-3.3264	0.48828		2.05	-0.53915	-1.25122	-0.3968	-0.6714	-0.48828	2.0447	-2.4719
													2.1	-0.00994547	0.0406966	0.109476	-0.180009		2.1	1.77615	6.2256	2.4109	-1.12915	1.1597	0.2137		2.1	-0.617962	-1.70896	-1.03759	0.6104	-0.3357		2.1	-0.442523	0.0915	0.4272	-3.4485	1.15971		2.1	-0.549338	-0.88501	-0.6409	-0.763	-0.39672	2.1057	-2.7161
													2.15	0.101964	0.101766	0.201113	0.00301256		2.15	1.89211	6.9275	2.1363	-1.46484	1.0681	0.7935		2.15	-0.724775	-1.9531	-1.2207	0.6104	-0.3357		2.15	-0.617985	0	0.3662	-3.2959	0.45776		2.15	-0.508633	-1.25122	-0.4578	-0.5188	-0.48828	2.0752	-2.4109
													2.2	0.0409063	0.0711362	0.109649	-0.0580662		2.2	1.77006	6.2256	2.472	-1.2207	1.1902	0.1832		2.2	-0.617955	-1.64793	-1.03759	0.5494	-0.3357		2.2	-0.450173	0.061	0.4577	-3.4485	1.12911		2.2	-0.508625	-0.88501	-0.5799	-0.6714	-0.42724	2.1363	-2.6245
													2.25	0.0612487	0.010106	0.201285	-0.027645		2.25	1.90432	6.958	2.1363	-1.37329	1.1292	0.6714		2.25	-0.74003	-1.9531	-1.25122	0.6104	-0.3662		2.25	-0.625615	-0.0611	0.3052	-3.3264	0.57984		2.25	-0.559483	-1.25122	-0.4578	-0.7019	-0.48828	1.9837	-2.4414
													2.3	0.0103511	0.0710758	0.0793014	-0.119324		2.3	1.75783	6.2866	2.4414	-1.31225	1.1597	0.2137		2.3	-0.610325	-1.67844	-0.97656	0.5494	-0.3357		2.3	-0.457798	0.122	0.4272	-3.4485	1.06811		2.3	-0.544212	-0.94605	-0.6714	-0.8545	-0.39672	2.2889	-2.6855
													2.35	0.0815737	0.0405456	0.231978	-0.0278025		2.35	1.94704	6.9275	2.1668	-1.37329	1.1597	0.8545		2.35	-0.740027	-1.92258	-1.28173	0.5799	-0.3357		2.35	-0.61798	0.0305	0.3052	-3.2959	0.48828		2.35	-0.600173	-1.31226	-0.4883	-0.5799	-0.48828	1.7701	-2.5024
													2.4	0.000176167	0.0405155	0.109994	-0.149981		2.4	1.76394	6.2866	2.472	-1.25122	1.1902	0.1221		2.4	-0.595072	-1.64793	-0.97656	0.5494	-0.3052		2.4	-0.480698	0.122	0.4272	-3.418	0.94601		2.4	-0.493368	-0.85449	-0.6409	-0.7325	-0.39672	2.3194	-2.655
													2.45	0.142592	0.0709853	0.23215	0.12464		2.45	1.91651	6.9275	2.1973	-1.46484	1.0986	0.824		2.45	-0.755282	-1.9531	-1.28173	0.5799	-0.3662		2.45	-0.595088	-0.0305	0.3357	-3.2959	0.61035		2.45	-0.559493	-1.2207	-0.5493	-0.5799	-0.45776	1.8616	-2.4109
													2.5	-0.050706	0.00995508	0.110166	-0.272239		2.5	1.72732	6.2256	2.4109	-1.19018	1.1597	0.0306		2.5	-0.602695	-1.67844	-0.94604	0.5494	-0.3357		2.5	-0.465422	0.0915	0.5188	-3.418	0.94601		2.5	-0.503542	-0.91553	-0.5799	-0.7019	-0.39672	2.2889	-2.7161
													2.55	0.152743	0.0404249	0.232323	0.185482		2.55	1.91652	6.958	2.1668	-1.55639	1.0986	0.9156		2.55	-0.740032	-1.9531	-1.28173	0.6104	-0.3357		2.55	-0.595098	0	0.2136	-3.2959	0.70191		2.55	-0.544233	-1.25122	-0.4883	-0.6104	-0.48828	2.0142	-2.4414
													2.6	-0.0507274	0.0403947	0.0798191	-0.272396		2.6	1.82495	6.4392	2.4109	-1.09863	1.2207	0.1526		2.6	-0.587437	-1.61741	-0.94604	0.5494	-0.3357		2.6	-0.511172	0.061	0.5188	-3.5095	0.88501		2.6	-0.539142	-0.85449	-0.6104	-0.7935	-0.45776	2.1363	-2.655
													2.65	0.162928	0.101465	0.232495	0.154825		2.65	1.87991	6.8054	2.1668	-1.46484	1.1597	0.7325		2.65	-0.778188	-1.9531	-1.31225	0.4883	-0.3357		2.65	-0.602733	-0.0305	0.2746	-3.2959	0.64087		2.65	-0.498447	-1.25122	-0.5188	-0.5493	-0.45776	2.2278	-2.4414
													2.7	-0.0608992	-0.0206657	0.141022	-0.303054		2.7	1.77004	6.3477	2.4109	-1.19018	1.1597	0.1221		2.7	-0.610345	-1.67844	-0.94604	0.5188	-0.3357		2.7	-0.511172	0.0915	0.5188	-3.5095	0.85451		2.7	-0.579828	-0.91553	-0.6409	-0.885	-0.42724	2.1363	-2.7466
													2.75	0.193406	0.131904	0.202148	0.246167		2.75	1.89212	6.9275	2.1668	-1.43432	1.0681	0.7325		2.75	-0.785802	-2.01414	-1.34277	0.5494	-0.3357		2.75	-0.57222	-0.0305	0.2746	-3.2654	0.73242		2.75	-0.49337	-1.28174	-0.5799	-0.4883	-0.48828	2.2278	-2.3498
													2.8	-0.050751	0.00977397	0.110684	-0.272711		2.8	1.77613	6.3171	2.4414	-1.28173	1.1902	0.2137		2.8	-0.617965	-1.67844	-0.91552	0.4578	-0.3357		2.8	-0.495922	0.0305	0.5493	-3.4485	0.88501		2.8	-0.518795	-0.91553	-0.5188	-0.7935	-0.42724	2.1363	-2.594
													2.85	0.183231	0.131844	0.23284	0.18501		2.85	1.89211	6.7749	2.1973	-1.31225	1.0986	0.702		2.85	-0.770537	-1.9531	-1.31225	0.5494	-0.3662		2.85	-0.58746	-0.0305	0.1526	-3.2654	0.79346		2.85	-0.574757	-1.31226	-0.5188	-0.5799	-0.48828	1.9226	-2.4719
													2.9	-0.0202328	-0.0207864	0.110857	-0.150769		2.9	1.78835	6.3782	2.4109	-1.31225	1.1902	0.2747		2.9	-0.610343	-1.64793	-0.94604	0.4883	-0.3357		2.9	-0.52646	0.0915	0.5493	-3.5401	0.79346		2.9	-0.544232	-0.91553	-0.5799	-0.9461	-0.45776	2.3194	-2.6855
													2.95	0.173049	0.162283	0.233013	0.123852		2.95	1.87989	6.8054	2.1973	-1.31225	1.0986	0.6104		2.95	-0.793448	-2.01414	-1.31225	0.5188	-0.3662		2.95	-0.534073	0	0.2746	-3.2349	0.82401		2.95	-0.53915	-1.28174	-0.4883	-0.5799	-0.45776	1.9837	-2.4109
													3	-0.0406116	-0.0819468	0.141539	-0.181427		3	1.76393	6.2866	2.3499	-1.34277	1.1902	0.3357		3	-0.59509	-1.67844	-0.91552	0.5188	-0.3052		3	-0.465422	0.122	0.5798	-3.4485	0.88501		3	-0.513708	-0.88501	-0.6104	-0.763	-0.42724	2.2889	-2.6855
													3.05	0.142501	0.131723	0.233186	0.0625947		3.05	1.84937	6.8359	2.1973	-1.34277	1.0376	0.5188		3.05	-0.770537	-1.9531	-1.31225	0.5494	-0.3662		3.05	-0.56459	0	0.2136	-3.2349	0.76294		3.05	-0.574755	-1.34277	-0.5799	-0.4883	-0.45776	1.8921	-2.4719
													3.1	0.0102369	0.00959286	0.111202	-0.0900841		3.1	1.83718	6.4392	2.4109	-1.25122	1.2207	0.3663		3.1	-0.625593	-1.64793	-0.94604	0.4578	-0.3662		3.1	-0.518835	0.122	0.5493	-3.5401	0.79346		3.1	-0.534045	-0.91553	-0.5493	-0.824	-0.42724	2.1668	-2.655
													3.15	0.081456	0.101163	0.263868	-0.120663		3.15	1.8616	6.7749	2.1973	-1.43432	1.0681	0.702		3.15	-0.770537	-1.9531	-1.31225	0.5494	-0.3662		3.15	-0.549323	-0.0305	0.2136	-3.2044	0.82401		3.15	-0.54932	-1.28174	-0.5188	-0.6104	-0.48828	2.0752	-2.4719
													3.2	0.0305916	-0.0209675	0.141884	-0.0291416		3.2	1.81886	6.4087	2.4109	-1.19018	1.2207	0.2442		3.2	-0.633228	-1.64793	-1.00708	0.4883	-0.3662		3.2	-0.49591	0.1831	0.5493	-3.5095	0.79346		3.2	-0.559492	-0.85449	-0.5799	-0.885	-0.45776	2.0447	-2.6245
													3.25	0.111974	0.101102	0.264041	-0.0292204		3.25	1.8921	6.8359	2.2889	-1.4038	1.0986	0.6409		3.25	-0.770535	-1.98362	-1.25122	0.5494	-0.3967		3.25	-0.511198	0	0.2746	-3.2044	0.88501		3.25	-0.528948	-1.43433	-0.5493	-0.3357	-0.45776	2.1363	-2.5329
													3.3	0.0305733	0.0399721	0.111547	-0.0597992		3.3	1.79445	6.4087	2.4109	-1.28173	1.1902	0.2442		3.3	-0.625588	-1.64793	-0.91552	0.4578	-0.3967		3.3	-0.51881	0.122	0.5188	-3.5095	0.79346		3.3	-0.549322	-0.88501	-0.6104	-0.7935	-0.39672	2.0142	-2.6245
													3.35	0.0712223	0.0704419	0.233703	-0.0904779		3.35	1.89821	6.7139	2.1973	-1.28173	1.0681	0.7935		3.35	-0.778185	-1.98362	-1.25122	0.4578	-0.3357		3.35	-0.549315	-0.0305	0.2136	-3.1433	0.76294		3.35	-0.528988	-1.37329	-0.6409	-0.4273	-0.42724	2.1057	-2.4109
													3.4	0.0712283	0.0704117	0.14223	0.0010433		3.4	1.72122	6.4392	2.3499	-1.37329	1.1597	0.0306		3.4	-0.648475	-1.67844	-0.97656	0.4273	-0.3662		3.4	-0.526447	0.061	0.5188	-3.5706	0.88501		3.4	-0.569688	-0.85449	-0.6104	-0.9156	-0.42724	2.1057	-2.7161
													3.45	0.0610407	0.0398816	0.233876	-0.0906355		3.45	1.94704	6.7444	2.1973	-1.19018	1.1292	0.8545		3.45	-0.76293	-1.98362	-1.2207	0.5188	-0.3662		3.45	-0.526448	0	0.2746	-3.2349	0.85451		3.45	-0.554392	-1.34277	-0.5493	-0.4273	-0.48828	2.0142	-2.5329
													3.5	0.0407097	0.0703514	0.111892	-0.0601142		3.5	1.72732	6.4392	2.3499	-1.43432	1.2207	0.0611		3.5	-0.61033	-1.64793	-1.03759	0.5494	-0.3052		3.5	-0.53406	0.061	0.4883	-3.479	0.79346		3.5	-0.549328	-0.94605	-0.5799	-0.9156	-0.39672	2.1363	-2.594
													3.55	0.0712187	0.00932119	0.203528	0.00080699		3.55	1.94704	6.6833	2.2583	-1.25122	1.1597	0.8851		3.55	-0.724775	-1.98362	-1.19018	0.6104	-0.3357		3.55	-0.52642	0	0.3052	-3.1433	0.73242		3.55	-0.53914	-1.31226	-0.5493	-0.4273	-0.48828	2.0142	-2.4719
													3.6	0.0101546	0.070291	0.0815447	-0.121372		3.6	1.71512	6.4087	2.3499	-1.4038	1.1902	0.0306		3.6	-0.625603	-1.64793	-1.00708	0.5188	-0.3662		3.6	-0.549322	0.061	0.4883	-3.5706	0.82401		3.6	-0.564595	-0.91553	-0.6104	-0.9156	-0.42724	2.1057	-2.6245
													3.65	0.0712037	-0.0823392	0.203701	0.0922494		3.65	1.93482	6.7749	2.2278	-1.2207	1.0986	0.7935		3.65	-0.732395	-1.9531	-1.19018	0.5494	-0.3357		3.65	-0.541695	0	0.2746	-3.1738	0.73242		3.65	-0.508608	-1.37329	-0.5493	-0.3052	-0.45776	2.1363	-2.5024
													3.7	0.030523	0.100831	0.173267	-0.182529		3.7	1.73951	6.4392	2.3499	-1.31225	1.2207	0		3.7	-0.648485	-1.64793	-1.06811	0.4883	-0.3662		3.7	-0.518823	0.122	0.4577	-3.5095	0.85451		3.7	-0.539152	-0.85449	-0.5799	-0.824	-0.39672	1.9837	-2.5635
													3.75	0.0915555	-0.0517996	0.203874	0.122592		3.75	1.91041	6.6833	2.2889	-1.34277	1.0986	0.824		3.75	-0.72479	-1.9531	-1.15966	0.5188	-0.3052		3.75	-0.541695	-0.0305	0.3662	-3.2349	0.73242		3.75	-0.508642	-1.34277	-0.6104	-0.3968	-0.48828	2.2278	-2.4414
													3.8	0.0101643	0.13127	0.11241	-0.213187		3.8	1.77613	6.5002	2.3499	-1.28173	1.1902	0.1221		3.8	-0.640855	-1.64793	-1.03759	0.4883	-0.3662		3.8	-0.526448	0.0915	0.3662	-3.5095	0.94601		3.8	-0.579842	-0.91553	-0.5799	-0.885	-0.39672	1.8921	-2.594
													3.85	0.0813468	-0.0824599	0.234566	0.0919344		3.85	1.89819	6.6833	2.2583	-1.28173	1.0986	0.7325		3.85	-0.7324	-1.98362	-1.19018	0.5799	-0.3357		3.85	-0.564588	0	0.3357	-3.2044	0.61035		3.85	-0.498442	-1.34277	-0.5188	-0.4273	-0.48828	2.2889	-2.5024
													3.9	0.0406493	0.16171	0.112582	-0.152344		3.9	1.81274	6.5002	2.3804	-1.37329	1.2817	0.2747		3.9	-0.648483	-1.67844	-1.03759	0.4578	-0.3357		3.9	-0.511223	0.122	0.4577	-3.5401	0.91551		3.9	-0.584942	-0.88501	-0.6104	-0.9156	-0.42724	1.8921	-2.5635
													3.95	0.0609653	-0.11302	0.234739	0.0611768		3.95	1.90431	6.6833	2.3499	-1.15966	1.0986	0.5494		3.95	-0.732405	-2.01414	-1.19018	0.6409	-0.3662		3.95	-0.587488	-0.0611	0.3357	-3.2349	0.61035		3.95	-0.528975	-1.40381	-0.5493	-0.4273	-0.42724	2.1973	-2.5635
													4	0.0406343	0.13115	0.112755	-0.122002		4	1.73951	6.4087	2.3804	-1.49536	1.2512	0.1526		4	-0.625582	-1.67844	-1.03759	0.5799	-0.3662		4	-0.511173	0.122	0.3662	-3.5095	0.97661		4	-0.544233	-0.82398	-0.6409	-0.885	-0.39672	2.0752	-2.594
													4.05	0.0406165	-0.0214807	0.234911	-0.0915807		4.05	1.88601	6.7139	2.2889	-1.09863	1.0376	0.4883		4.05	-0.75529	-2.01414	-1.25122	0.5799	-0.3357		4.05	-0.534095	-0.0611	0.3967	-3.2044	0.73242		4.05	-0.518792	-1.40381	-0.5188	-0.3662	-0.42724	2.1057	-2.5024
													4.1	0.0405892	0.0699891	0.143438	-0.0916595		4.1	1.77614	6.4392	2.3804	-1.43432	1.2512	0.2442		4.1	-0.625605	-1.67844	-1.00708	0.4883	-0.3052		4.1	-0.518823	0.122	0.3662	-3.479	0.91551		4.1	-0.574753	-0.82398	-0.7019	-0.9766	-0.42724	2.0447	-2.5635
													4.15	0.0202683	-0.052041	0.235084	-0.122238		4.15	1.89211	6.6528	2.3194	-1.15966	1.0986	0.5494		4.15	-0.762915	-2.01414	-1.25122	0.5494	-0.3357		4.15	-0.59512	-0.0611	0.3357	-3.2044	0.54932		4.15	-0.518788	-1.37329	-0.5188	-0.3357	-0.42724	2.1363	-2.594
													4.2	0.0609406	0.0699288	0.14361	-0.030717		4.2	1.83107	6.5613	2.3804	-1.46484	1.2512	0.4273		4.2	-0.610345	-1.67844	-0.94604	0.5188	-0.3357		4.2	-0.495923	0.0915	0.4272	-3.479	0.97661		4.2	-0.569667	-0.82398	-0.7019	-0.9461	-0.39672	2.0447	-2.594
													4.25	0.0100862	-0.0521014	0.235256	-0.152896		4.25	1.8738	6.7749	2.3499	-1.2207	1.0681	0.3968		4.25	-0.755287	-1.98362	-1.28173	0.5799	-0.3357		4.25	-0.564588	-0.0305	0.3662	-3.2044	0.61035		4.25	-0.498445	-1.43433	-0.4578	-0.3662	-0.42724	2.2278	-2.5329
													4.3	0.121992	0.100468	0.143783	0.121725		4.3	1.82498	6.4697	2.3804	-1.4038	1.3123	0.3663		4.3	-0.633225	-1.67844	-0.97656	0.4883	-0.3662		4.3	-0.495923	0.122	0.3662	-3.479	1.00711		4.3	-0.595092	-0.85449	-0.7019	-0.9766	-0.45776	2.0142	-2.594
													4.35	0.0202381	0.00883821	0.235429	-0.183553		4.35	1.89824	6.7444	2.2889	-1.25122	1.1597	0.5494		4.35	-0.762912	-1.98362	-1.28173	0.5799	-0.3662		4.35	-0.57222	0.0305	0.3357	-3.2044	0.54932		4.35	-0.473022	-1.37329	-0.4883	-0.3357	-0.42724	2.3499	-2.5635
													4.4	0.060907	0.00880803	0.113445	0.0604679		4.4	1.75784	6.4697	2.3194	-1.4038	1.1597	0.2442		4.4	-0.61795	-1.70896	-0.94604	0.5494	-0.3662		4.4	-0.465423	0.122	0.4272	-3.4485	1.03761		4.4	-0.61545	-0.79346	-0.7935	-1.0071	-0.42724	1.8921	-2.5635
													4.45	0.0100559	0.00877784	0.235601	-0.214211		4.45	1.92874	6.7749	2.3804	-1.25122	1.1292	0.6104		4.45	-0.747672	-1.98362	-1.34277	0.6409	-0.3052		4.45	-0.549328	0.061	0.3052	-3.2349	0.67139		4.45	-0.473005	-1.37329	-0.5493	-0.2442	-0.42724	2.2889	-2.5329
													4.5	0.0710853	0.0392477	0.0830978	0.0909104		4.5	1.78223	6.5002	2.3804	-1.46484	1.2512	0.2442		4.5	-0.60269	-1.67844	-0.91552	0.5494	-0.3662		4.5	-0.480698	0.0915	0.4577	-3.418	0.94601		4.5	-0.615438	-0.85449	-0.6714	-1.0376	-0.42724	1.9226	-2.6245
													4.55	0.0202078	0.00871747	0.235774	-0.183868		4.55	1.93483	6.6833	2.3194	-1.09863	1.1597	0.6104		4.55	-0.747657	-1.9531	-1.28173	0.5799	-0.3357		4.55	-0.564565	0	0.3357	-3.1738	0.57984		4.55	-0.473017	-1.31226	-0.5493	-0.2747	-0.42724	2.2889	-2.5635
													4.6	0.08121	0.0696873	0.11379	0.0601528		4.6	1.6968	6.4392	2.3194	-1.55639	1.1597	0.1221		4.6	-0.63322	-1.67844	-0.94604	0.4883	-0.3967		4.6	-0.495923	0.122	0.3967	-3.479	0.97661		4.6	-0.56457	-0.82398	-0.7019	-1.0376	-0.42724	2.1668	-2.5635
													4.65	0.040526	0.0086571	0.235947	-0.123026		4.65	1.97148	6.7139	2.3499	-1.06811	1.1597	0.702		4.65	-0.740042	-1.98362	-1.31225	0.6409	-0.3052		4.65	-0.564598	0	0.2746	-3.2349	0.70191		4.65	-0.493352	-1.34277	-0.5188	-0.3357	-0.42724	2.1363	-2.4719
													4.7	0.0303617	0.0391269	0.113963	-0.0620047		4.7	1.709	6.3782	2.3804	-1.55639	1.2817	0.0611		4.7	-0.617945	-1.70896	-0.91552	0.5494	-0.3967		4.7	-0.442522	0.122	0.5188	-3.3875	0.97661		4.7	-0.615442	-0.88501	-0.763	-1.0071	-0.42724	2.0447	-2.655
													4.75	0.111747	-0.0219033	0.266629	0.0905165		4.75	1.96536	6.7139	2.3804	-1.06811	1.0986	0.702		4.75	-0.755292	-1.98362	-1.31225	0.6409	-0.3662		4.75	-0.549323	-0.0305	0.2746	-3.2654	0.82401		4.75	-0.493368	-1.37329	-0.5799	-0.2442	-0.39672	2.1363	-2.5024
													4.8	0.0303601	0.100167	0.0225755	-0.0316623		4.8	1.71511	6.4087	2.3804	-1.52587	1.2207	0.0916		4.8	-0.62558	-1.70896	-0.97656	0.5494	-0.3662		4.8	-0.495922	0.1526	0.4577	-3.4485	0.85451		4.8	-0.610338	-0.85449	-0.7019	-1.0681	-0.42724	2.0142	-2.6245
													4.85	0.0608658	-0.0524636	0.266802	-0.031741		4.85	1.92872	6.8359	2.3194	-1.19018	1.0376	0.6409		4.85	-0.755297	-2.01414	-1.31225	0.6409	-0.3357		4.85	-0.54931	-0.0305	0.3052	-3.2654	0.79346		4.85	-0.467915	-1.34277	-0.5493	-0.3357	-0.39672	2.3194	-2.5024
													4.9	0.0303247	0.100106	0.083788	-0.0929198		4.9	1.79446	6.3782	2.3499	-1.43432	1.3428	0.3357		4.9	-0.617955	-1.73948	-0.94604	0.5799	-0.3662		4.9	-0.480647	0.1526	0.5188	-3.4485	0.85451		4.9	-0.635788	-0.85449	-0.763	-1.1292	-0.42724	1.9532	-2.594
													4.95	0.0404838	-0.052524	0.266974	-0.0929986		4.95	1.91654	6.7139	2.3804	-1.2207	1.1597	0.5494		4.95	-0.762922	-1.98362	-1.34277	0.6409	-0.3662		4.95	-0.587478	0	0.2441	-3.2654	0.67139		4.95	-0.457755	-1.37329	-0.5188	-0.2442	-0.42724	2.3499	-2.5329
													5	0.0710031	0.130546	0.0534406	0.0290227		5	1.76394	6.4392	2.3804	-1.43432	1.2207	0.2137		5	-0.63323	-1.70896	-0.97656	0.4883	-0.3357		5	-0.503565	0.122	0.5188	-3.418	0.76294		5	-0.635812	-0.94605	-0.7325	-1.0987	-0.39672	1.9226	-2.5635
													5.05	0.0302755	-0.0831844	0.297667	-0.123656		5.05	1.92263	6.7444	2.3499	-1.15966	1.0376	0.6409		5.05	-0.747662	-1.98362	-1.28173	0.5799	-0.3052		5.05	-0.526448	0	0.2746	-3.2654	0.88501		5.05	-0.473025	-1.40381	-0.4578	-0.4273	-0.42724	2.3804	-2.5024
													5.1	0.111654	0.252485	0.0536132	0.0288651		5.1	1.73343	6.3782	2.3499	-1.52587	1.2512	0.2137		5.1	-0.625585	-1.73948	-0.97656	0.5494	-0.3357		5.1	-0.526465	0.0915	0.4272	-3.3875	0.76294		5.1	-0.60526	-0.76294	-0.824	-1.0071	-0.39672	2.0142	-2.655
													5.15	-0.00024	-0.113745	0.297839	-0.184814		5.15	1.92872	6.6833	2.3804	-1.06811	1.1597	0.4883		5.15	-0.740035	-1.98362	-1.25122	0.6104	-0.3357		5.15	-0.495923	0	0.3357	-3.2654	0.94601		5.15	-0.447583	-1.37329	-0.5188	-0.3052	-0.36621	2.3804	-2.5024
													5.2	0.142173	0.221925	0.0537857	0.150808		5.2	1.75782	6.3782	2.3804	-1.58691	1.2817	0.3357		5.2	-0.617955	-1.70896	-0.97656	0.5494	-0.3357		5.2	-0.534052	0.061	0.4883	-3.3569	0.67139		5.2	-0.584935	-0.85449	-0.7325	-1.0071	-0.39672	2.0752	-2.594
													5.25	-0.0511213	-0.144305	0.298012	-0.307071		5.25	1.91043	6.7139	2.3499	-1.00707	1.0986	0.3968		5.25	-0.74003	-1.98362	-1.2207	0.5799	-0.3357		5.25	-0.518798	0.0305	0.3052	-3.2959	0.88501		5.25	-0.488278	-1.43433	-0.5493	-0.2442	-0.42724	2.1668	-2.4414
													5.3	0.162491	0.221865	0.0539583	0.21165		5.3	1.75783	6.3782	2.3499	-1.52587	1.2512	0.3357		5.3	-0.671357	-1.77	-1.09863	0.5494	-0.3662		5.3	-0.541728	0.0915	0.4577	-3.3875	0.67139		5.3	-0.584918	-0.85449	-0.7325	-1.0376	-0.39672	2.1668	-2.655
													5.35	-0.0714763	-0.174865	0.267665	-0.307229		5.35	1.9043	6.6833	2.3194	-1.03759	1.0986	0.4578		5.35	-0.717145	-1.98362	-1.15966	0.6409	-0.3662		5.35	-0.511173	0.0305	0.3052	-3.2959	0.91551		5.35	-0.462838	-1.37329	-0.5188	-0.2747	-0.42724	2.2889	-2.4719
													5.4	0.172682	0.282904	0.0846509	0.150492		5.4	1.73953	6.2561	2.3194	-1.49536	1.2512	0.3663		5.4	-0.625592	-1.73948	-1.03759	0.6409	-0.3662		5.4	-0.572233	0.0915	0.3662	-3.3875	0.64087		5.4	-0.600188	-0.88501	-0.7325	-0.9461	-0.39672	1.9837	-2.6245
													5.45	-0.040985	-0.144426	0.298357	-0.276886		5.45	1.88603	6.7444	2.3499	-1.15966	1.1292	0.3663		5.45	-0.701895	-1.98362	-1.15966	0.7019	-0.3662		5.45	-0.488298	0.061	0.3357	-3.2959	0.94601		5.45	-0.467925	-1.46484	-0.5188	-0.3662	-0.36621	2.3499	-2.4414
													5.5	0.162461	0.252244	0.0543034	0.180835		5.5	1.76394	6.2866	2.3499	-1.37329	1.1902	0.3663		5.5	-0.656102	-1.77	-1.06811	0.5799	-0.3662		5.5	-0.541728	0.122	0.4272	-3.3875	0.67139		5.5	-0.615422	-0.88501	-0.6104	-1.0681	-0.39672	1.9532	-2.6855
													5.55	-0.0409933	-0.144486	0.32905	-0.307544		5.55	1.89212	6.7749	2.3499	-1.2207	1.1902	0.3663		5.55	-0.72477	-1.9531	-1.19018	0.6104	-0.3662		5.55	-0.511173	0	0.3052	-3.2654	0.91551		5.55	-0.43742	-1.40381	-0.4578	-0.4273	-0.36621	2.5025	-2.4719
													5.6	0.203152	0.221684	0.084996	0.302777		5.6	1.76392	6.2561	2.3499	-1.37329	1.2512	0.3357		5.6	-0.648467	-1.73948	-1.03759	0.5494	-0.3662		5.6	-0.572208	0.0915	0.3357	-3.3569	0.64087		5.6	-0.605268	-0.85449	-0.6714	-0.9766	-0.39672	1.8921	-2.6245
													5.65	-0.0206819	-0.0835466	0.298702	-0.277201		5.65	1.91653	6.7444	2.3804	-1.15966	1.1292	0.4883		5.65	-0.709515	-1.9531	-1.15966	0.6104	-0.3357		5.65	-0.473048	0.0305	0.3967	-3.2654	0.94601		5.65	-0.40183	-1.31226	-0.4578	-0.2442	-0.39672	2.4414	-2.4414
													5.7	0.14213	0.282723	0.0546485	0.0890199		5.7	1.70291	6.2256	2.4109	-1.52587	1.2207	0.1832		5.7	-0.663747	-1.77	-1.03759	0.5188	-0.3662		5.7	-0.526465	0.122	0.3967	-3.3875	0.76294		5.7	-0.620525	-0.91553	-0.6104	-1.0071	-0.39672	1.9532	-2.7466
													5.75	0.0200097	-0.144607	0.329395	-0.124759		5.75	1.98368	6.8665	2.3194	-1.06811	1.2207	0.5799		5.75	-0.72477	-1.9531	-1.19018	0.6104	-0.3662		5.75	-0.495923	0	0.3662	-3.2654	0.91551		5.75	-0.437418	-1.37329	-0.4578	-0.3357	-0.39672	2.3804	-2.4414
													5.8	0.0708755	0.191063	0.0243011	-0.00273767		5.8	1.7151	6.3782	2.3804	-1.55639	1.2512	0.1221		5.8	-0.648493	-1.73948	-1.03759	0.5188	-0.3357		5.8	-0.549348	0.061	0.4272	-3.3875	0.70191		5.8	-0.605258	-0.88501	-0.6714	-1.0071	-0.42724	2.0142	-2.655
													5.85	0.0301545	-0.0836674	0.299047	-0.124916		5.85	1.97146	6.8665	2.3804	-1.03759	1.1597	0.4883		5.85	-0.747662	-2.04465	-1.2207	0.6409	-0.3662		5.85	-0.480648	0.061	0.3052	-3.2654	0.97661		5.85	-0.503555	-1.40381	-0.5799	-0.3968	-0.39672	2.2278	-2.4719
													5.9	0.0912068	0.191002	0.0855137	-0.00289521		5.9	1.70901	6.3477	2.3804	-1.52587	1.2207	0.1221		5.9	-0.64084	-1.77	-0.97656	0.5799	-0.3967		5.9	-0.534073	0.122	0.3967	-3.3569	0.70191		5.9	-0.590003	-1.00708	-0.6409	-0.8545	-0.42724	2.1363	-2.7466
													5.95	0.0200061	-0.0531277	0.29922	-0.186074		5.95	1.98977	6.8665	2.3499	-1.09863	1.1902	0.6409		5.95	-0.72478	-1.98362	-1.2207	0.6409	-0.3357		5.95	-0.480673	0.0305	0.3662	-3.2654	0.94601		5.95	-0.483192	-1.46484	-0.5188	-0.3662	-0.36621	2.1973	-2.3804
													6	0.0505118	0.129942	0.0246462	-0.00305275		6	1.71511	6.1951	2.3804	-1.46484	1.2512	0.2137		6	-0.61796	-1.77	-0.94604	0.6104	-0.3662		6	-0.549323	0.0305	0.4272	-3.3569	0.70191		6	-0.600198	-0.94605	-0.7325	-0.9766	-0.42724	2.1057	-2.6245
													6.05	0.0911978	0.0078119	0.329913	-0.0641315		6.05	1.94704	6.897	2.3499	-1.19018	1.1597	0.5188		6.05	-0.74003	-1.9531	-1.25122	0.5799	-0.3357		6.05	-0.511198	0.061	0.2746	-3.2349	0.85451		6.05	-0.47303	-1.28174	-0.5799	-0.3968	-0.42724	2.3194	-2.4719
													6.1	0.0403302	0.129882	0.0248188	-0.0337103		6.1	1.75173	6.2561	2.3804	-1.31225	1.1902	0.2442		6.1	-0.625585	-1.73948	-0.97656	0.5799	-0.3662		6.1	-0.518823	0.061	0.4272	-3.3875	0.82401		6.1	-0.589995	-0.88501	-0.6104	-0.885	-0.45776	1.9837	-2.6855
													6.15	0.0504825	0.00775153	0.330085	-0.186389		6.15	1.89823	6.8665	2.3499	-1.28173	1.1292	0.4273		6.15	-0.747657	-1.9531	-1.28173	0.5799	-0.3357		6.15	-0.526448	0.061	0.2441	-3.2654	0.85451		6.15	-0.467952	-1.37329	-0.5799	-0.3968	-0.39672	2.3194	-2.3804
													6.2	0.0911815	0.129821	0.0249914	0.118732		6.2	1.78225	6.2866	2.3194	-1.31225	1.2512	0.3663		6.2	-0.663727	-1.83103	-1.00708	0.5494	-0.3662		6.2	-0.534085	0.0305	0.4272	-3.3875	0.79346		6.2	-0.584917	-0.97656	-0.5799	-0.8545	-0.42724	2.0142	-2.6855
													6.25	-0.0105726	-0.0228088	0.299738	-0.308647		6.25	1.90433	6.8665	2.3499	-1.15966	1.1902	0.2747		6.25	-0.740035	-1.98362	-1.25122	0.5799	-0.3052		6.25	-0.52646	0.061	0.2746	-3.2349	0.79346		6.25	-0.462847	-1.31226	-0.6104	-0.3662	-0.39672	2.4109	-2.5024
													6.3	0.13183	0.190761	-0.00534607	0.210075		6.3	1.72121	6.2561	2.3804	-1.46484	1.2207	0.2137		6.3	-0.64084	-1.77	-0.97656	0.5494	-0.3662		6.3	-0.51881	0.0305	0.5188	-3.418	0.79346		6.3	-0.584912	-0.91553	-0.5799	-0.885	-0.42724	1.9837	-2.6855
													6.35	-0.0106077	-0.0839692	0.36095	-0.308804		6.35	1.91041	6.8359	2.3194	-1.09863	1.1902	0.3052		6.35	-0.740032	-1.9531	-1.28173	0.6104	-0.3357		6.35	-0.541715	0.0915	0.1831	-3.2044	0.76294		6.35	-0.467935	-1.37329	-0.5493	-0.3662	-0.39672	2.2583	-2.3804
													6.4	0.162315	0.251701	-0.0051735	0.240417		6.4	1.77004	6.2866	2.3499	-1.43432	1.2817	0.3663		6.4	-0.633215	-1.77	-0.97656	0.5799	-0.3662		6.4	-0.473047	0.122	0.4883	-3.3875	0.88501		6.4	-0.5544	-0.97656	-0.6104	-0.9156	-0.42724	2.2889	-2.6855
													6.45	-0.0512629	-0.0534296	0.330603	-0.430962		6.45	1.86771	6.897	2.3194	-1.15966	1.1292	0.1526		6.45	-0.755305	-1.9531	-1.25122	0.5188	-0.3357		6.45	-0.53409	0.061	0.2441	-3.2044	0.76294		6.45	-0.534053	-1.40381	-0.6104	-0.5188	-0.36621	2.1363	-2.4414
													6.5	0.18267	0.25164	0.0255091	0.27086		6.5	1.80054	6.2561	2.4109	-1.43432	1.2512	0.5188		6.5	-0.633217	-1.80051	-0.97656	0.5799	-0.3357		6.5	-0.480672	0.0305	0.4883	-3.3875	0.94601		6.5	-0.518812	-0.91553	-0.5799	-0.7325	-0.42724	2.2278	-2.6855
													6.55	-0.061478	-0.11459	0.330775	-0.400619		6.55	1.89213	6.9275	2.2889	-1.15966	1.1597	0.2442		6.55	-0.709522	-1.89207	-1.25122	0.6409	-0.3357		6.55	-0.549315	0	0.2136	-3.1738	0.76294		6.55	-0.523897	-1.34277	-0.6104	-0.5799	-0.36621	2.1668	-2.4109
													6.6	0.192845	0.28218	-0.0353484	0.331702		6.6	1.77615	6.1951	2.3804	-1.31225	1.2207	0.3968		6.6	-0.625595	-1.77	-1.00708	0.6104	-0.3357		6.6	-0.473047	0.061	0.5188	-3.3875	0.91551		6.6	-0.569678	-0.94605	-0.5799	-0.8545	-0.39672	2.1057	-2.7466
													6.65	-0.0920263	-0.14515	0.330948	-0.461877		6.65	1.88599	6.8359	2.3499	-1.28173	1.2512	0.2747		6.65	-0.740027	-1.92258	-1.28173	0.5799	-0.3357		6.65	-0.572223	0.0305	0.1831	-3.2044	0.70191		6.65	-0.478122	-1.40381	-0.6104	-0.3968	-0.39672	2.3804	-2.4414
													6.7	0.223339	0.343119	0.0258542	0.301044		6.7	1.81277	6.3782	2.4109	-1.31225	1.2207	0.3663		6.7	-0.65612	-1.77	-1.00708	0.5188	-0.3662		6.7	-0.518823	0.0305	0.4577	-3.418	0.85451		6.7	-0.574763	-0.97656	-0.5799	-0.9156	-0.39672	2.0447	-2.6245
													6.75	-0.0513417	-0.175711	0.33112	-0.309434		6.75	1.87991	6.8665	2.3194	-1.28173	1.2207	0.2747		6.75	-0.71714	-1.92258	-1.19018	0.6104	-0.3662		6.75	-0.526445	0.061	0.2746	-3.1738	0.73242		6.75	-0.48318	-1.31226	-0.6714	-0.5188	-0.39672	2.3499	-2.3498
													6.8	0.162291	0.312559	0.0260268	0.148287		6.8	1.78225	6.2256	2.3499	-1.28173	1.2512	0.3663		6.8	-0.648472	-1.77	-1.03759	0.5799	-0.3662		6.8	-0.503573	0.061	0.4577	-3.418	0.88501		6.8	-0.554417	-1.00708	-0.6104	-0.7019	-0.39672	2.1057	-2.7161
													6.85	-0.07169	-0.206271	0.331293	-0.340092		6.85	1.91042	6.8665	2.3499	-1.25122	1.2512	0.3357		6.85	-0.724775	-1.9531	-1.2207	0.6409	-0.3662		6.85	-0.518815	0.0915	0.2441	-3.1738	0.76294		6.85	-0.508625	-1.28174	-0.6409	-0.6104	-0.36621	2.3194	-2.4719
													6.9	0.192776	0.373499	0.0261993	0.178629		6.9	1.76393	6.2256	2.3804	-1.31225	1.2207	0.3052		6.9	-0.6561	-1.80051	-1.03759	0.5799	-0.3662		6.9	-0.534085	0.0305	0.4577	-3.418	0.79346		6.9	-0.539137	-1.00708	-0.5493	-0.7325	-0.42724	2.1363	-2.655
													6.95	-0.0513647	-0.175831	0.361986	-0.340249		6.95	1.94095	6.897	2.3194	-1.12915	1.1597	0.4578		6.95	-0.7324	-1.9531	-1.2207	0.6104	-0.3662		6.95	-0.495923	0.0915	0.2746	-3.1738	0.82401		6.95	-0.51371	-1.28174	-0.5799	-0.5493	-0.39672	2.1363	-2.4109
													7	0.162261	0.342938	0.0263719	0.117472		7	1.7212	6.1951	2.4109	-1.4038	1.2512	0.1526		7	-0.648467	-1.73948	-1.03759	0.5494	-0.3662		7	-0.587483	0	0.4272	-3.418	0.64087		7	-0.534048	-0.94605	-0.5493	-0.824	-0.42724	2.2889	-2.7466
													7.05	0.0198197	-0.175892	0.362158	-0.126807		7.05	1.92874	6.8665	2.3194	-1.19018	1.1902	0.4578		7.05	-0.732395	-1.9531	-1.19018	0.5799	-0.3662		7.05	-0.488285	0.0915	0.3052	-3.1433	0.79346		7.05	-0.508635	-1.2207	-0.7019	-0.4883	-0.36621	2.1057	-2.3804
													7.1	0.111379	0.312378	0.0265444	-0.0047857		7.1	1.76394	6.1951	2.3804	-1.25122	1.2207	0.2747		7.1	-0.671375	-1.80051	-1.03759	0.5188	-0.3662		7.1	-0.579853	0.0305	0.4272	-3.4485	0.67139		7.1	-0.528953	-1.0376	-0.5188	-0.8545	-0.39672	2.2889	-2.655
													7.15	0.0198083	-0.175952	0.392841	-0.157464		7.15	1.89821	6.9275	2.3194	-1.28173	1.1902	0.3357		7.15	-0.717135	-1.92258	-1.15966	0.5494	-0.3357		7.15	-0.480673	0.0915	0.2746	-3.1433	0.85451		7.15	-0.498452	-1.25122	-0.7019	-0.5188	-0.33569	2.1973	-2.3804
													7.2	0.152064	0.342818	0.026717	0.0866568		7.2	1.83104	6.1645	2.4109	-1.2207	1.2817	0.5188		7.2	-0.671357	-1.77	-1.09863	0.5799	-0.3967		7.2	-0.572223	0.061	0.3967	-3.4485	0.70191		7.2	-0.539137	-1.0376	-0.5493	-0.6714	-0.39672	2.1668	-2.7466
													7.25	-0.0005772	-0.0845126	0.362503	-0.279722		7.25	1.8616	6.8665	2.3499	-1.37329	1.1902	0.2747		7.25	-0.72476	-1.92258	-1.15966	0.5494	-0.3662		7.25	-0.427248	0.061	0.3357	-3.1128	1.00711		7.25	-0.513715	-1.2207	-0.7019	-0.6409	-0.33569	2.1973	-2.3804
													7.3	0.172382	0.281757	0.0268896	0.208499		7.3	1.84327	6.1951	2.3804	-1.09863	1.2207	0.5188		7.3	-0.68661	-1.83103	-1.06811	0.6104	-0.4577		7.3	-0.610353	0.0305	0.3357	-3.479	0.67139		7.3	-0.5493	-1.00708	-0.5493	-0.824	-0.39672	2.1668	-2.6855
													7.35	0.0096077	-0.0845729	0.362676	-0.24928		7.35	1.83718	6.7749	2.3194	-1.4038	1.1902	0.3052		7.35	-0.686632	-1.92258	-1.12915	0.6104	-0.3052		7.35	-0.427248	0.0915	0.3662	-3.1433	0.97661		7.35	-0.47303	-1.19019	-0.6714	-0.4883	-0.33569	2.2583	-2.4109
													7.4	0.14183	0.251097	-0.00344786	0.177842		7.4	1.81886	6.1951	2.4414	-1.19018	1.2207	0.4273		7.4	-0.663732	-1.77	-1.09863	0.5799	-0.3662		7.4	-0.610365	0.0305	0.3662	-3.418	0.57984		7.4	-0.569687	-1.00708	-0.5799	-0.9156	-0.42724	2.2583	-2.7466
													7.45	-0.0412808	-0.0846333	0.332328	-0.371537		7.45	1.89212	6.897	2.3499	-1.2207	1.2512	0.1832		7.45	-0.71714	-1.9531	-1.15966	0.5494	-0.3052		7.45	-0.442498	0.061	0.3052	-3.1128	0.97661		7.45	-0.478105	-1.31226	-0.6714	-0.4883	-0.30517	2.2583	-2.3498
													7.5	0.141819	0.220537	0.0272347	0.177684		7.5	1.82496	6.2561	2.4109	-1.25122	1.2207	0.4883		7.5	-0.678985	-1.80051	-1.09863	0.5494	-0.3662		7.5	-0.6485	0	0.3662	-3.479	0.5188		7.5	-0.52895	-1.00708	-0.5493	-0.824	-0.39672	2.2889	-2.6855
													7.55	-0.0514626	-0.0235937	0.332501	-0.463295		7.55	1.8372	6.8665	2.3194	-1.25122	1.1902	0.0611		7.55	-0.686632	-1.89207	-1.15966	0.6409	-0.3357		7.55	-0.389123	0.0915	0.3967	-3.0823	1.03761		7.55	-0.513715	-1.2207	-0.7325	-0.5188	-0.33569	2.1668	-2.4414
													7.6	0.172337	0.189976	0.0274073	0.299627		7.6	1.85548	6.3171	2.4109	-1.25122	1.2512	0.5494		7.6	-0.671365	-1.83103	-1.09863	0.6104	-0.3662		7.6	-0.65613	0.0305	0.3052	-3.4485	0.48828		7.6	-0.523903	-1.00708	-0.6104	-0.763	-0.42724	2.4109	-2.7466
													7.65	-0.0718107	-0.054154	0.332674	-0.493952		7.65	1.87381	6.9275	2.3499	-1.28173	1.3123	0.0611		7.65	-0.724775	-1.98362	-1.19018	0.6104	-0.3357		7.65	-0.389123	0.122	0.3357	-3.0823	1.06811		7.65	-0.523885	-1.25122	-0.7325	-0.5188	-0.33569	2.0447	-2.3498
													7.7	0.151985	0.159416	-0.00293017	0.299469		7.7	1.85547	6.1645	2.4109	-1.12915	1.2512	0.5799		7.7	-0.686615	-1.83103	-1.09863	0.5494	-0.3662		7.7	-0.64087	0	0.3662	-3.479	0.54932		7.7	-0.554407	-1.06812	-0.5493	-0.9461	-0.39672	2.3499	-2.7161
													7.75	-0.0616528	-0.0237144	0.363366	-0.52461		7.75	1.84938	6.897	2.3194	-1.4038	1.2817	0.1526		7.75	-0.732395	-1.92258	-1.2207	0.5494	-0.3357		7.75	-0.396723	0.1526	0.3357	-3.1128	1.03761		7.75	-0.503552	-1.25122	-0.7019	-0.4273	-0.33569	2.1057	-2.4109
													7.8	0.141773	0.189855	0.0277524	0.207712		7.8	1.85548	6.2561	2.4109	-1.03759	1.2207	0.4273		7.8	-0.671372	-1.77	-1.03759	0.5188	-0.3967		7.8	-0.65613	0	0.3357	-3.4485	0.48828		7.8	-0.579843	-1.06812	-0.5799	-0.9156	-0.42724	2.2889	-2.7771
													7.85	-0.0209976	-0.0848748	0.394049	-0.372167		7.85	1.8616	6.9885	2.3194	-1.43432	1.2512	0.1832		7.85	-0.7324	-1.9531	-1.2207	0.6104	-0.3662		7.85	-0.411998	0.122	0.3357	-3.1128	1.00711		7.85	-0.473002	-1.25122	-0.6714	-0.5188	-0.33569	2.2889	-2.3498
													7.9	0.141758	0.250795	0.027925	0.146554		7.9	1.84939	6.2256	2.4109	-1.12915	1.3123	0.4273		7.9	-0.678975	-1.80051	-1.03759	0.5494	-0.4272		7.9	-0.625615	0.0305	0.3662	-3.479	0.57984		7.9	-0.54422	-1.0376	-0.5799	-0.8545	-0.39672	2.2889	-2.6855
													7.95	-0.0413497	-0.115435	0.363711	-0.372325		7.95	1.9043	6.8359	2.3804	-1.37329	1.2512	0.4273		7.95	-0.74767	-1.9531	-1.19018	0.5188	-0.3662		7.95	-0.396773	0.122	0.2746	-3.0823	1.09861		7.95	-0.493358	-1.28174	-0.7019	-0.3662	-0.36621	2.2278	-2.4719
													8	0.162106	0.281335	-0.00241248	0.207396		8	1.84329	6.2256	2.4109	-1.15966	1.1902	0.5494		8	-0.656097	-1.77	-1.03759	0.5799	-0.3967		8	-0.63325	0.0305	0.3967	-3.479	0.5188		8	-0.569653	-1.0376	-0.5799	-0.885	-0.39672	2.1668	-2.6855
													8.05	-0.021028	-0.145996	0.394394	-0.311482		8.05	1.96535	7.0496	2.3194	-1.28173	1.2512	0.4883		8.05	-0.755287	-1.98362	-1.28173	0.5799	-0.3357		8.05	-0.404373	0.122	0.3662	-3.0823	0.97661		8.05	-0.473035	-1.25122	-0.6409	-0.3968	-0.33569	2.1668	-2.3804
													8.1	0.151928	0.342274	0.0282701	0.0852389		8.1	1.86768	6.2256	2.4109	-1.19018	1.2817	0.6104		8.1	-0.648475	-1.80051	-1.03759	0.6104	-0.3662		8.1	-0.633245	0.0305	0.3357	-3.4485	0.54932		8.1	-0.544235	-1.0376	-0.5799	-0.885	-0.36621	2.3194	-2.7161
													8.15	0.00949	-0.207056	0.394566	-0.15904		8.15	1.92261	6.8359	2.3499	-1.31225	1.2207	0.5188		8.15	-0.740025	-1.98362	-1.19018	0.5494	-0.3357		8.15	-0.450173	0.0915	0.2746	-3.0823	0.91551		8.15	-0.493385	-1.25122	-0.6409	-0.3968	-0.33569	2.1057	-2.4414
													8.2	0.111209	0.342214	-0.00206735	-0.00651864		8.2	1.84327	6.2561	2.3804	-1.15966	1.2207	0.5188		8.2	-0.640847	-1.80051	-1.00708	0.6104	-0.3662		8.2	-0.595108	0.0305	0.4272	-3.479	0.64087		8.2	-0.53407	-1.0376	-0.6104	-0.9156	-0.39672	2.4414	-2.6855
													8.25	-0.0108613	-0.237616	0.364229	-0.159197		8.25	1.91042	6.9275	2.3194	-1.4038	1.2817	0.4273		8.25	-0.7553	-1.9531	-1.2207	0.5188	-0.3662		8.25	-0.427273	0.122	0.2746	-3.0823	0.97661		8.25	-0.493355	-1.31226	-0.6714	-0.3662	-0.30517	2.0447	-2.3498
													8.3	0.141698	0.342154	0.0286152	0.0543238		8.3	1.85547	6.1645	2.3499	-0.97656	1.2512	0.4883		8.3	-0.663747	-1.77	-1.03759	0.5188	-0.3662		8.3	-0.63324	0	0.3357	-3.4485	0.57984		8.3	-0.534053	-1.0376	-0.5493	-0.9766	-0.39672	2.5025	-2.7466
													8.35	-0.000707	-0.176677	0.394911	-0.220355		8.35	1.85551	6.897	2.3194	-1.52587	1.3123	0.2747		8.35	-0.747675	-1.98362	-1.19018	0.5188	-0.3357		8.35	-0.412023	0.122	0.3357	-3.0518	0.94601		8.35	-0.488298	-1.2207	-0.6409	-0.3968	-0.33569	2.0752	-2.4109
													8.4	0.162049	0.311593	0.0287878	0.145766		8.4	1.88601	6.1645	2.472	-1.00707	1.1902	0.6104		8.4	-0.656097	-1.77	-1.03759	0.5494	-0.3662		8.4	-0.633233	0.0305	0.3052	-3.5095	0.64087		8.4	-0.564562	-1.12915	-0.5493	-0.9461	-0.39672	2.3194	-2.6855
													8.45	-0.0515883	-0.237737	0.395084	-0.312112		8.45	1.84327	6.9275	2.3499	-1.46484	1.2512	0.1526		8.45	-0.7553	-1.98362	-1.19018	0.5188	-0.3662		8.45	-0.450122	0.1526	0.3052	-3.0823	0.82401		8.45	-0.462868	-1.25122	-0.6104	-0.4273	-0.33569	2.2583	-2.4109
													8.5	0.162034	0.311533	0.0289603	0.145609		8.5	1.89822	6.2561	2.3804	-1.03759	1.1902	0.702		8.5	-0.6561	-1.80051	-1.03759	0.5494	-0.3357		8.5	-0.610358	0	0.3967	-3.479	0.64087		8.5	-0.595097	-1.15967	-0.6409	-0.9461	-0.36621	2.2278	-2.6855
													8.55	-0.0617733	-0.237797	0.364747	-0.31227		8.55	1.85551	6.8054	2.3194	-1.34277	1.3123	0.1832		8.55	-0.762905	-2.01414	-1.19018	0.5494	-0.3967		8.55	-0.419648	0.122	0.3357	-3.0518	0.91551		8.55	-0.473018	-1.25122	-0.7019	-0.3662	-0.33569	2.2278	-2.4109
													8.6	0.212885	0.341972	0.0291329	0.267551		8.6	1.86771	6.1951	2.4109	-1.15966	1.1902	0.702		8.6	-0.686632	-1.77	-1.09863	0.5188	-0.3967		8.6	-0.640872	-0.0305	0.2746	-3.5095	0.70191		8.6	-0.579845	-1.12915	-0.5799	-0.9766	-0.39672	2.2583	-2.655
													8.65	-0.102486	-0.237858	0.395429	-0.465028		8.65	1.86771	6.8665	2.3499	-1.34277	1.2817	0.1832		8.65	-0.740025	-2.01414	-1.15966	0.5799	-0.3662		8.65	-0.419623	0.1526	0.3662	-3.0518	0.85451		8.65	-0.493375	-1.28174	-0.6714	-0.3357	-0.36621	2.1057	-2.4109
													8.7	0.2027	0.280912	-0.00120453	0.328394		8.7	1.88601	6.1951	2.4109	-1.12915	1.1902	0.763		8.7	-0.64848	-1.80051	-1.06811	0.6409	-0.3662		8.7	-0.61797	-0.0305	0.3357	-3.5095	0.73242		8.7	-0.559493	-1.12915	-0.5799	-1.0376	-0.36621	2.5025	-2.7466
													8.75	-0.102504	-0.176918	0.365092	-0.495685		8.75	1.83108	6.897	2.3499	-1.4038	1.3123	0		8.75	-0.724775	-2.04465	-1.12915	0.6104	-0.3357		8.75	-0.434885	0.1526	0.3662	-3.0518	0.79346		8.75	-0.447602	-1.2207	-0.6104	-0.2137	-0.36621	2.0447	-2.3193
													8.8	0.182319	0.250252	-0.00103196	0.297736		8.8	1.92262	6.2866	2.3804	-1.03759	1.2207	0.763		8.8	-0.65611	-1.80051	-1.09863	0.6409	-0.3662		8.8	-0.610345	0	0.3052	-3.479	0.73242		8.8	-0.554408	-1.09863	-0.5799	-1.0681	-0.39672	2.533	-2.7161
													8.85	-0.0516523	-0.115978	0.365264	-0.404243		8.85	1.81885	6.8359	2.3804	-1.49536	1.2817	0.0916		8.85	-0.724772	-2.01414	-1.12915	0.5494	-0.3052		8.85	-0.450165	0.122	0.3662	-3.0518	0.76294		8.85	-0.498452	-1.25122	-0.5799	-0.3662	-0.33569	1.9837	-2.4414
													8.9	0.151804	0.189191	-0.000859398	0.267079		8.9	1.87991	6.2256	2.4109	-0.97656	1.1902	0.5494		8.9	-0.663745	-1.77	-1.19018	0.6714	-0.3662		8.9	-0.640872	0.0305	0.2136	-3.5095	0.70191		8.9	-0.549323	-1.06812	-0.6104	-1.0987	-0.39672	2.5635	-2.6855
													8.95	-0.031334	-0.0855389	0.365437	-0.3739		8.95	1.88599	7.019	2.3804	-1.52587	1.2817	0.2747		8.95	-0.709515	-2.04465	-1.06811	0.6104	-0.3357		8.95	-0.427285	0.122	0.3967	-3.0213	0.79346		8.95	-0.45268	-1.19019	-0.6409	-0.1831	-0.33569	1.9226	-2.2888
													9	0.131425	0.158631	0.0298232	0.205821		9	1.88599	6.1645	2.4109	-1.00707	1.2207	0.6409		9	-0.66374	-1.80051	-1.12915	0.6714	-0.3967		9	-0.61799	-0.0305	0.2746	-3.479	0.76294		9	-0.564573	-1.06812	-0.5799	-1.0681	-0.39672	2.4109	-2.6855
													9.05	-0.0313493	-0.116099	0.365609	-0.343558		9.05	1.86162	6.897	2.3194	-1.43432	1.3123	0.2137		9.05	-0.740045	-2.04465	-1.09863	0.5188	-0.3357		9.05	-0.442523	0.061	0.3967	-3.0518	0.82401		9.05	-0.437427	-1.19019	-0.5799	-0.3357	-0.30517	2.2278	-2.4414
													9.1	0.0805734	0.158571	-0.000514269	0.0836635		9.1	1.91041	6.2256	2.4414	-1.09863	1.3123	0.6714		9.1	-0.67136	-1.73948	-1.15966	0.5799	-0.3662		9.1	-0.625622	0.0305	0.2441	-3.479	0.70191		9.1	-0.584923	-1.0376	-0.6409	-1.0071	-0.42724	2.2583	-2.655
													9.15	0.00933913	-0.0550596	0.396292	-0.313215		9.15	1.93483	6.958	2.3804	-1.31225	1.3123	0.3357		9.15	-0.755295	-2.04465	-1.09863	0.4883	-0.3662		9.15	-0.404398	0.122	0.3967	-3.0518	0.91551		9.15	-0.442515	-1.2207	-0.5799	-0.2747	-0.33569	2.1668	-2.4109
													9.2	0.0601948	0.15851	0.0301683	-0.00809404		9.2	1.84939	6.1951	2.4109	-1.15966	1.2512	0.5494		9.2	-0.67899	-1.73948	-1.19018	0.5799	-0.3662		9.2	-0.648513	0.061	0.2441	-3.5095	0.61035		9.2	-0.590007	-1.0376	-0.6104	-1.0681	-0.42724	2.3194	-2.7161
													9.25	0.0601873	-0.05512	0.365955	-0.130273		9.25	1.89821	6.8359	2.3499	-1.34277	1.2817	0.3663		9.25	-0.74768	-2.07517	-1.12915	0.5188	-0.3052		9.25	-0.396773	0.122	0.3967	-3.0518	0.94601		9.25	-0.452698	-1.25122	-0.5799	-0.2137	-0.30517	2.0752	-2.4414
													9.3	0.0296431	0.18895	-0.000169141	-0.0998516		9.3	1.87378	6.2561	2.4109	-1.03759	1.2207	0.5188		9.3	-0.68662	-1.77	-1.19018	0.6104	-0.3967		9.3	-0.610345	0	0.3052	-3.479	0.73242		9.3	-0.564573	-1.06812	-0.6104	-1.0376	-0.39672	2.4109	-2.6855
													9.35	0.0703321	-0.0857803	0.335607	-0.0388304		9.35	1.89822	6.9275	2.3804	-1.43432	1.3428	0.2747		9.35	-0.747675	-2.07517	-1.09863	0.4883	-0.3052		9.35	-0.389098	0.1526	0.3662	-3.0518	0.97661		9.35	-0.467938	-1.28174	-0.5799	-0.2747	-0.33569	2.0142	-2.3498
													9.4	0.0601644	0.219389	0.0305134	-0.0694091		9.4	1.89211	6.1951	2.4109	-1.00707	1.2207	0.6409		9.4	-0.671365	-1.77	-1.15966	0.5799	-0.3357		9.4	-0.68665	-0.0305	0.2746	-3.5095	0.5188		9.4	-0.579857	-1.0376	-0.6104	-1.1292	-0.42724	2.4414	-2.7161
													9.45	0.00929033	-0.116341	0.3663	-0.222088		9.45	1.88601	6.958	2.3804	-1.49536	1.3733	0.2137		9.45	-0.75528	-2.07517	-1.12915	0.5494	-0.3662		9.45	-0.389123	0.122	0.3662	-3.0518	1.00711		9.45	-0.467938	-1.28174	-0.4883	-0.3052	-0.33569	2.0142	-2.4109
													9.5	0.110983	0.249829	0.030686	0.0524333		9.5	1.90431	6.1951	2.4109	-0.94604	1.2512	0.6104		9.5	-0.640852	-1.70896	-1.12915	0.6409	-0.3662		9.5	-0.648495	0	0.3052	-3.4485	0.54932		9.5	-0.55949	-1.0376	-0.6104	-1.1292	-0.42724	2.472	-2.6245
													9.55	-0.0212247	-0.177401	0.366472	-0.252745		9.55	1.84939	6.897	2.3499	-1.46484	1.3428	0.1221		9.55	-0.717152	-2.04465	-1.15966	0.6714	-0.3357		9.55	-0.381473	0.1831	0.3052	-3.0518	1.03761		9.55	-0.46796	-1.37329	-0.5799	-0.2747	-0.30517	2.1057	-2.3804
													9.6	0.131368	0.280369	0.0308586	0.0828758		9.6	1.8982	6.2866	2.3804	-1.03759	1.2207	0.6409		9.6	-0.656107	-1.73948	-1.12915	0.6409	-0.3967		9.6	-0.656125	0	0.3662	-3.5095	0.5188		9.6	-0.56967	-1.00708	-0.6104	-1.0681	-0.42724	2.4109	-2.7161
													9.65	-0.051773	-0.177461	0.366645	-0.344503		9.65	1.86159	6.958	2.3194	-1.31225	1.3428	0		9.65	-0.7324	-2.04465	-1.12915	0.6104	-0.3662		9.65	-0.373873	0.1831	0.2746	-3.0213	1.06811		9.65	-0.457777	-1.37329	-0.6104	-0.2747	-0.30517	2.2278	-2.4109
													9.7	0.192352	0.310808	0.0310311	0.235218		9.7	1.91651	6.2561	2.4414	-1.15966	1.2207	0.824		9.7	-0.648482	-1.77	-1.09863	0.6104	-0.3357		9.7	-0.694268	0	0.3052	-3.479	0.39673		9.7	-0.574747	-0.97656	-0.6104	-1.1292	-0.39672	2.3194	-2.655
													9.75	-0.072122	-0.208022	0.366817	-0.375161		9.75	1.86772	6.8665	2.3804	-1.25122	1.3123	0.0306		9.75	-0.762917	-2.10569	-1.19018	0.6104	-0.3662		9.75	-0.373848	0.1831	0.3052	-3.0213	1.03761		9.75	-0.442507	-1.34277	-0.5188	-0.2747	-0.30517	2.2278	-2.4414
													9.8	0.202538	0.280248	0.0312037	0.296161		9.8	1.90432	6.1951	2.4414	-1.19018	1.1597	0.9156		9.8	-0.625597	-1.70896	-1.09863	0.6714	-0.3662		9.8	-0.686653	0.0305	0.3662	-3.479	0.33569		9.8	-0.58493	-0.97656	-0.6409	-1.0987	-0.39672	2.3194	-2.7161
													9.85	-0.0721333	-0.238582	0.3975	-0.375318		9.85	1.86771	6.9275	2.3804	-1.34277	1.3428	0.0306		9.85	-0.762902	-2.04465	-1.15966	0.5494	-0.3967		9.85	-0.381473	0.1526	0.2136	-3.0518	1.15971		9.85	-0.488297	-1.37329	-0.6104	-0.3052	-0.33569	2.1057	-2.4109
													9.9	0.161822	0.280188	0.0313762	0.173903		9.9	1.93483	6.2561	2.4109	-1.00707	1.2817	0.7325		9.9	-0.640847	-1.73948	-1.06811	0.6104	-0.3662		9.9	-0.686653	0	0.3967	-3.479	0.33569		9.9	-0.539147	-0.97656	-0.6104	-1.0681	-0.39672	2.4414	-2.6245
													9.95	-0.0518187	-0.177643	0.367163	-0.344976		9.95	1.83718	6.8054	2.3804	-1.43432	1.3428	0.0916		9.95	-0.740027	-2.04465	-1.15966	0.6104	-0.3662		9.95	-0.366198	0.061	0.3052	-2.9907	1.15971		9.95	-0.493367	-1.43433	-0.5188	-0.3052	-0.30517	2.0447	-2.4414
													10	0.121104	0.310627	0.00103881	0.0516456		10	1.8921	6.2256	2.4109	-1.06811	1.2817	0.6104		10	-0.617965	-1.64793	-1.09863	0.6714	-0.3967		10	-0.663755	-0.0305	0.3662	-3.479	0.48828		10	-0.534078	-0.97656	-0.6104	-1.1292	-0.36621	2.594	-2.7161
													10.05	-0.021307	-0.208203	0.336815	-0.192533		10.05	1.84328	6.897	2.3499	-1.37329	1.2817	0.0611		10.05	-0.762907	-2.07517	-1.15966	0.5494	-0.3662		10.05	-0.358598	0.0915	0.2746	-2.9907	1.19021		10.05	-0.473033	-1.40381	-0.5493	-0.2442	-0.33569	2.0752	-2.3804
													10.1	0.0702255	0.280067	0.0317214	-0.101112		10.1	1.8799	6.1951	2.4109	-1.06811	1.2512	0.6104		10.1	-0.64848	-1.70896	-1.15966	0.6409	-0.3662		10.1	-0.679018	0	0.3967	-3.5095	0.39673		10.1	-0.503545	-0.97656	-0.5799	-1.0071	-0.36621	2.5025	-2.594
													10.15	0.00918467	-0.177763	0.367508	-0.162191		10.15	1.86769	6.8054	2.3804	-1.31225	1.3428	0.1221		10.15	-0.76291	-2.10569	-1.12915	0.5799	-0.3967		10.15	-0.389123	0.0915	0.2136	-2.9907	1.12911		10.15	-0.50355	-1.40381	-0.6409	-0.3052	-0.33569	2.1057	-2.4414
													10.2	0.0702102	0.249406	0.0318939	-0.0706694		10.2	1.82496	6.2256	2.4109	-1.19018	1.2512	0.4273		10.2	-0.633227	-1.70896	-1.12915	0.6714	-0.3662		10.2	-0.70953	0	0.3357	-3.479	0.30518		10.2	-0.554393	-0.94605	-0.5493	-1.1292	-0.36621	2.3499	-2.6855
													10.25	0.0295027	-0.116824	0.36768	-0.162348		10.25	1.93483	6.8359	2.3804	-1.15966	1.3733	0.2442		10.25	-0.740025	-2.10569	-1.06811	0.5494	-0.3357		10.25	-0.396723	0.061	0.3357	-2.9907	1.00711		10.25	-0.483202	-1.46484	-0.6104	-0.3662	-0.30517	2.2583	-2.4109
													10.3	0.0600252	0.218846	0.0015565	-0.040327		10.3	1.81886	6.2561	2.4109	-1.2207	1.2512	0.3968		10.3	-0.65611	-1.70896	-1.19018	0.6714	-0.3967		10.3	-0.694288	-0.0611	0.3052	-3.4485	0.42725		10.3	-0.55949	-0.91553	-0.6409	-1.0071	-0.36621	2.2889	-2.7161
													10.35	0.0396476	-0.0863841	0.337333	-0.132006		10.35	1.92264	6.9275	2.3499	-1.2207	1.3428	0.2137		10.35	-0.740025	-2.10569	-1.06811	0.5799	-0.3662		10.35	-0.411998	0.061	0.2441	-2.9907	1.03761		10.35	-0.488268	-1.46484	-0.6104	-0.3662	-0.30517	2.3194	-2.5024
													10.4	0.0294867	0.127286	0.0627591	-0.101585		10.4	1.83105	6.134	2.4414	-1.15966	1.2207	0.5188		10.4	-0.65611	-1.73948	-1.15966	0.6714	-0.3967		10.4	-0.679025	-0.1221	0.3357	-3.4485	0.5188		10.4	-0.534057	-0.91553	-0.6409	-0.9766	-0.36621	2.3194	-2.6245
													10.45	0.0803658	-0.0253444	0.337505	-0.0710633		10.45	1.89211	6.8054	2.3804	-1.28173	1.3733	0.1832		10.45	-0.724765	-2.07517	-1.03759	0.5494	-0.3357		10.45	-0.396748	0.061	0.3052	-3.0213	1.06811		10.45	-0.493355	-1.46484	-0.7019	-0.3357	-0.33569	2.3194	-2.4414
													10.5	-0.00103513	0.127225	0.0324116	-0.162742		10.5	1.87379	6.1951	2.4414	-1.09863	1.2512	0.5799		10.5	-0.656105	-1.67844	-1.19018	0.6409	-0.3967		10.5	-0.656115	0	0.3052	-3.5095	0.57984		10.5	-0.49845	-0.85449	-0.5493	-1.0071	-0.36621	2.4109	-2.6245
													10.55	0.0498241	-0.0254048	0.368198	-0.193321		10.55	1.90431	6.897	2.4109	-1.31225	1.3733	0.1526		10.55	-0.70189	-2.07517	-1.03759	0.6409	-0.3357		10.55	-0.396748	0.122	0.3662	-3.0518	0.97661		10.55	-0.508633	-1.43433	-0.6409	-0.4273	-0.30517	2.1973	-2.4414
													10.6	0.0396465	0.127165	0.00207419	-0.0102996		10.6	1.87377	6.1645	2.4414	-1.12915	1.2207	0.6714		10.6	-0.66373	-1.67844	-1.19018	0.6409	-0.4272		10.6	-0.67139	-0.0916	0.3052	-3.479	0.57984		10.6	-0.49845	-0.82398	-0.5493	-0.9461	-0.39672	2.3499	-2.6245
													10.65	0.0193089	-0.0559652	0.36837	-0.254478		10.65	1.86768	6.8359	2.4109	-1.2207	1.3428	-0.0305		10.65	-0.72477	-2.10569	-1.03759	0.5799	-0.3357		10.65	-0.419623	0.061	0.3052	-2.9907	0.94601		10.65	-0.534072	-1.49536	-0.6714	-0.3968	-0.30517	2.1057	-2.4414
													10.7	0.0701349	0.157605	0.0327568	0.0200428		10.7	1.8738	6.1645	2.472	-1.25122	1.2512	0.7325		10.7	-0.663735	-1.67844	-1.2207	0.6104	-0.3662		10.7	-0.65614	-0.0305	0.2746	-3.4485	0.57984		10.7	-0.508635	-0.85449	-0.5799	-0.9156	-0.39672	2.3804	-2.6855
													10.75	0.0396305	-0.0255255	0.399053	-0.254636		10.75	1.90431	6.897	2.4414	-1.15966	1.4038	-0.061		10.75	-0.709512	-2.10569	-0.97656	0.5799	-0.3357		10.75	-0.389123	0.122	0.3662	-2.9907	0.94601		10.75	-0.503532	-1.46484	-0.7019	-0.3357	-0.27465	2.2278	-2.4719
													10.8	0.0701195	0.127044	0.0329293	0.0503853		10.8	1.86769	6.2256	2.4109	-1.28173	1.2207	0.763		10.8	-0.640855	-1.67844	-1.19018	0.6714	-0.3662		10.8	-0.633253	0	0.2746	-3.479	0.67139		10.8	-0.513715	-0.82398	-0.6104	-0.9461	-0.36621	2.3194	-2.655
													10.85	-0.00112097	-0.0866859	0.368716	-0.285393		10.85	1.94094	6.958	2.3804	-1.06811	1.3733	0.0611		10.85	-0.740022	-2.13621	-1.00708	0.5494	-0.3662		10.85	-0.411998	0.061	0.3967	-2.9907	0.88501		10.85	-0.493368	-1.46484	-0.7019	-0.3968	-0.30517	2.3804	-2.4719
													10.9	0.0599346	0.187984	0.00259189	-0.0107722		10.9	1.85547	6.134	2.4414	-1.31225	1.2207	0.7935		10.9	-0.663735	-1.70896	-1.19018	0.6409	-0.3967		10.9	-0.640883	0	0.2441	-3.4485	0.64087		10.9	-0.493378	-0.79346	-0.5799	-0.7935	-0.36621	2.2583	-2.6855
													10.95	0.0497636	-0.0256463	0.368888	-0.193951		10.95	1.89819	6.8054	2.4109	-1.12915	1.4038	0		10.95	-0.724767	-2.10569	-1.00708	0.5799	-0.3662		10.95	-0.419648	0.061	0.3357	-3.0213	0.94601		10.95	-0.503555	-1.52588	-0.763	-0.3968	-0.27465	2.3804	-2.4414
													11	0.0700862	0.218424	0.00276445	-0.0109298		11	1.87376	6.1645	2.4414	-1.19018	1.2817	0.6714		11	-0.64849	-1.73948	-1.19018	0.7019	-0.3662		11	-0.640883	0	0.2441	-3.4485	0.64087		11	-0.483183	-0.82398	-0.5493	-0.824	-0.39672	2.2889	-2.594
													11.05	0.0700818	-0.0562067	0.369061	-0.102609		11.05	1.89212	6.8665	2.4109	-1.2207	1.3123	0.0916		11.05	-0.717135	-2.04465	-1.03759	0.6104	-0.3967		11.05	-0.404373	0.0305	0.4272	-2.9907	0.91551		11.05	-0.528972	-1.52588	-0.763	-0.4273	-0.27465	2.2889	-2.4719
													11.1	0.0497077	0.218363	0.033447	-0.102687		11.1	1.86766	6.1645	2.4109	-1.19018	1.2817	0.6714		11.1	-0.62558	-1.67844	-1.19018	0.7325	-0.3662		11.1	-0.640883	0.0305	0.1831	-3.418	0.64087		11.1	-0.467933	-0.85449	-0.5188	-0.7935	-0.36621	2.3804	-2.655
													11.15	0.1006	-0.056267	0.369233	-0.0111661		11.15	1.97143	6.8359	2.4109	-1.09863	1.4343	0.2747		11.15	-0.724775	-2.10569	-1.06811	0.6104	-0.3357		11.15	-0.404373	0.0305	0.3662	-2.9602	0.94601		11.15	-0.549318	-1.49536	-0.7935	-0.4578	-0.27465	2.1363	-2.4109
													11.2	0.0497259	0.279403	0.0336196	-0.163845		11.2	1.84937	6.2561	2.5025	-1.28173	1.2817	0.4883		11.2	-0.62558	-1.70896	-1.15966	0.7325	-0.3662		11.2	-0.648513	-0.0305	0.2441	-3.418	0.61035		11.2	-0.488285	-0.85449	-0.6104	-0.7935	-0.39672	2.3499	-2.6245
													11.25	0.0700451	-0.117427	0.338886	-0.0113236		11.25	1.98368	6.8665	2.3804	-1.03759	1.3428	0.3663		11.25	-0.7324	-2.10569	-1.06811	0.6104	-0.3662		11.25	-0.411998	0.061	0.3662	-2.9907	0.91551		11.25	-0.549328	-1.5564	-0.7325	-0.5188	-0.30517	2.2583	-2.4414
													11.3	0.0192107	0.279342	0.0337921	-0.255502		11.3	1.78226	6.1951	2.472	-1.4038	1.2207	0.4273		11.3	-0.65611	-1.73948	-1.15966	0.6409	-0.3662		11.3	-0.68667	-0.0611	0.2441	-3.479	0.54932		11.3	-0.493348	-0.82398	-0.5493	-0.824	-0.36621	2.2889	-2.6855
													11.35	0.0700229	-0.117488	0.308538	0.0190188		11.35	1.98365	6.8359	2.3804	-1.00707	1.3733	0.3357		11.35	-0.74765	-2.10569	-1.06811	0.5799	-0.3967		11.35	-0.389123	0.061	0.4272	-3.0213	0.97661		11.35	-0.528972	-1.49536	-0.7935	-0.5493	-0.30517	2.4109	-2.4414
													11.4	0.00899557	0.248682	0.0339647	-0.25566		11.4	1.78223	6.134	2.4109	-1.34277	1.2512	0.4578		11.4	-0.64848	-1.70896	-1.15966	0.6409	-0.3662		11.4	-0.6714	0	0.2441	-3.4485	0.5188		11.4	-0.483182	-0.82398	-0.5493	-0.8545	-0.36621	2.2889	-2.594
													11.45	0.110688	-0.0870481	0.369751	0.0493613		11.45	1.95926	6.9275	2.3499	-1.06811	1.3733	0.2137		11.45	-0.762915	-2.13621	-1.12915	0.5799	-0.3662		11.45	-0.389123	0.061	0.3662	-3.0213	1.03761		11.45	-0.523892	-1.5564	-0.763	-0.4578	-0.27465	2.4414	-2.5329
													11.5	0.0293208	0.248622	0.0646573	-0.225317		11.5	1.82497	6.1951	2.4109	-1.31225	1.2817	0.5494		11.5	-0.648477	-1.77	-1.06811	0.6104	-0.3662		11.5	-0.679055	-0.0611	0.2746	-3.418	0.48828		11.5	-0.513693	-0.76294	-0.5493	-0.885	-0.39672	2.1668	-2.655
													11.55	0.0903731	-0.0565085	0.369924	-0.0422962		11.55	1.92873	6.8359	2.3499	-1.12915	1.3733	0.2137		11.55	-0.724775	-2.10569	-1.06811	0.6104	-0.3357		11.55	-0.396748	0.0305	0.3967	-3.0213	1.00711		11.55	-0.508618	-1.49536	-0.763	-0.5493	-0.27465	2.472	-2.4414
													11.6	0.0293053	0.187561	0.0648298	-0.164475		11.6	1.84936	6.1645	2.4414	-1.2207	1.2512	0.6104		11.6	-0.648477	-1.73948	-1.09863	0.6104	-0.3662		11.6	-0.709538	-0.0305	0.1831	-3.418	0.42725		11.6	-0.508628	-0.82398	-0.5799	-0.8545	-0.33569	2.1668	-2.6245
													11.65	0.0699844	-0.0260689	0.339576	-0.103554		11.65	1.92873	6.897	2.3804	-1.09863	1.4038	0.0611		11.65	-0.732395	-2.04465	-1.09863	0.6104	-0.3967		11.65	-0.404373	0.0305	0.3357	-3.0518	1.06811		11.65	-0.539145	-1.5564	-0.824	-0.4578	-0.30517	2.4414	-2.5329
													11.7	0.0699969	0.187501	0.0955224	-0.0730326		11.7	1.83107	6.134	2.472	-1.34277	1.2207	0.6714		11.7	-0.640852	-1.70896	-1.12915	0.6409	-0.3662		11.7	-0.709573	-0.0916	0.2746	-3.3875	0.36621		11.7	-0.483187	-0.88501	-0.5188	-0.8545	-0.36621	2.3194	-2.594
													11.75	0.0496296	-0.0261293	0.309229	-0.134211		11.75	1.96535	6.8665	2.4109	-1.00707	1.4648	0.0916		11.75	-0.740025	-2.07517	-1.09863	0.5799	-0.3662		11.75	-0.389098	0	0.3052	-2.9907	1.12911		11.75	-0.544228	-1.5564	-0.763	-0.5188	-0.30517	2.2889	-2.4109
													11.8	0.0496486	0.126441	0.095695	-0.0731901		11.8	1.8494	6.1951	2.4414	-1.4038	1.3123	0.702		11.8	-0.663735	-1.80051	-1.09863	0.6104	-0.3662		11.8	-0.671393	0.0305	0.3052	-3.418	0.39673		11.8	-0.493363	-0.85449	-0.5493	-0.9156	-0.33569	2.3194	-2.6245
													11.85	0.0801208	0.00431037	0.339921	-0.103869		11.85	1.95924	6.8054	2.3499	-0.91552	1.4038	0.1526		11.85	-0.74002	-2.07517	-1.06811	0.5494	-0.3662		11.85	-0.358573	0.0305	0.3662	-2.9907	1.15971		11.85	-0.539143	-1.58691	-0.7325	-0.4883	-0.27465	2.3194	-2.4719
													11.9	0.0292665	0.12638	0.0958675	-0.134448		11.9	1.80057	6.1951	2.472	-1.46484	1.2207	0.5799		11.9	-0.671362	-1.77	-1.12915	0.6104	-0.3967		11.9	-0.724805	0	0.2136	-3.418	0.30518		11.9	-0.48319	-0.91553	-0.5799	-0.824	-0.36621	2.3194	-2.5329
													11.95	0.120799	0.06525	0.309574	-0.0124264		11.95	1.98977	6.8665	2.4109	-0.94604	1.4038	0.2137		11.95	-0.72476	-2.04465	-1.03759	0.5494	-0.3662		11.95	-0.389073	-0.0305	0.3052	-2.9907	1.15971		11.95	-0.518785	-1.46484	-0.824	-0.5188	-0.30517	2.472	-2.4719
													12	-0.0216217	0.0347198	0.0655201	-0.165105		12	1.84327	6.134	2.472	-1.31225	1.2817	0.6409		12	-0.679005	-1.77	-1.25122	0.6714	-0.3662		12	-0.71716	-0.0305	0.3052	-3.418	0.27466		12	-0.498445	-0.82398	-0.5493	-0.8545	-0.33569	2.2278	-2.655
													12.05	0.161491	0.0651896	0.340266	0.0790161		12.05	1.94094	6.8054	2.3804	-1.06811	1.3733	0.2137		12.05	-0.701887	-2.10569	-0.97656	0.6104	-0.3357		12.05	-0.404348	-0.0305	0.3052	-2.9907	1.09861		12.05	-0.483198	-1.46484	-0.7935	-0.5188	-0.27465	2.6245	-2.4719
													12.1	-0.0419902	0.0651594	0.126733	-0.317863		12.1	1.81885	6.134	2.4414	-1.28173	1.3123	0.4883		12.1	-0.679007	-1.80051	-1.25122	0.7019	-0.3662		12.1	-0.72481	0	0.2441	-3.418	0.27466		12.1	-0.508637	-0.88501	-0.5493	-0.7935	-0.36621	2.1057	-2.5635
													12.15	0.151302	0.0651293	0.309919	0.0788585		12.15	1.92875	6.8665	2.3804	-1.09863	1.3123	0.1832		12.15	-0.701877	-2.07517	-0.94604	0.5799	-0.3662		12.15	-0.404348	-0.0305	0.3357	-2.9907	1.06811		12.15	-0.462863	-1.43433	-0.763	-0.4273	-0.27465	2.6245	-2.5024
													12.2	-0.0725119	0.0345991	0.0963852	-0.34852		12.2	1.79445	6.1645	2.472	-1.31225	1.2817	0.3663		12.2	-0.709505	-1.77	-1.25122	0.5799	-0.3967		12.2	-0.717173	-0.0305	0.2136	-3.418	0.36621		12.2	-0.5188	-0.88501	-0.5493	-0.9156	-0.33569	2.2278	-2.655
													12.25	0.181794	0.0650689	0.340612	0.139701		12.25	1.99589	6.897	2.3499	-1.00707	1.3428	0.3968		12.25	-0.709502	-2.07517	-0.94604	0.5494	-0.3662		12.25	-0.411998	0	0.3052	-3.0213	1.06811		12.25	-0.503548	-1.46484	-0.763	-0.4578	-0.27465	2.3804	-2.4414
													12.3	-0.0725204	0.0650387	0.127078	-0.409678		12.3	1.76392	6.1645	2.4414	-1.4038	1.2512	0.3663		12.3	-0.694257	-1.77	-1.28173	0.6409	-0.3662		12.3	-0.709553	0	0.2746	-3.4485	0.33569		12.3	-0.488283	-0.88501	-0.5188	-0.9461	-0.33569	2.3194	-2.5635
													12.35	0.171605	0.0345085	0.310264	0.170043		12.35	1.98978	6.8665	2.3804	-0.91552	1.3428	0.2747		12.35	-0.678992	-2.04465	-0.91552	0.6409	-0.3967		12.35	-0.381498	0	0.3662	-3.0213	1.12911		12.35	-0.488277	-1.40381	-0.824	-0.3357	-0.27465	2.4109	-2.5024
													12.4	-0.0318421	0.0955783	0.0967303	-0.287835		12.4	1.78227	6.1951	2.5025	-1.49536	1.3428	0.3663		12.4	-0.69426	-1.80051	-1.28173	0.6409	-0.3357		12.4	-0.70193	-0.0611	0.1831	-3.418	0.48828		12.4	-0.513692	-0.97656	-0.5493	-0.885	-0.33569	2.3194	-2.655
													12.45	0.130924	0.00394814	0.310437	0.0783859		12.45	2.00198	6.897	2.3804	-0.885	1.3123	0.3052		12.45	-0.709492	-2.04465	-0.91552	0.5494	-0.4272		12.45	-0.411973	-0.0305	0.3357	-2.9907	1.03761		12.45	-0.48319	-1.37329	-0.824	-0.3968	-0.27465	2.5025	-2.5329
													12.5	-0.021684	0.095518	0.127423	-0.287993		12.5	1.77614	6.1951	2.5025	-1.37329	1.2512	0.3052		12.5	-0.717137	-1.83103	-1.25122	0.5799	-0.3662		12.5	-0.68666	-0.0305	0.2136	-3.3875	0.45776		12.5	-0.51371	-0.94605	-0.4883	-0.885	-0.36621	2.1668	-2.5635
													12.55	0.120742	-0.0571122	0.310609	0.108728		12.55	1.99587	6.897	2.4414	-1.00707	1.3733	0.2747		12.55	-0.68662	-2.01414	-0.94604	0.5799	-0.3662		12.55	-0.404373	-0.0611	0.3662	-2.9907	1.06811		12.55	-0.45268	-1.43433	-0.7325	-0.3357	-0.27465	2.5635	-2.5024
													12.6	0.0393377	0.156458	0.158105	-0.19655		12.6	1.8433	6.1951	2.5025	-1.25122	1.3428	0.4273		12.6	-0.717137	-1.83103	-1.25122	0.5799	-0.3662		12.6	-0.671395	-0.0305	0.2136	-3.418	0.54932		12.6	-0.564578	-0.97656	-0.5188	-0.9461	-0.36621	2.1057	-2.6855
													12.65	0.0901867	0.0038274	0.280262	-0.0135292		12.65	1.94704	6.958	2.3804	-1.06811	1.3733	0.0916		12.65	-0.686615	-2.01414	-0.91552	0.5494	-0.3662		12.65	-0.427273	-0.0305	0.3967	-3.0213	0.94601		12.65	-0.457763	-1.40381	-0.8545	-0.3968	-0.30517	2.6856	-2.4719
													12.7	0.039319	0.125897	0.127768	-0.135708		12.7	1.84329	6.2256	2.4414	-1.31225	1.3123	0.5494		12.7	-0.717137	-1.83103	-1.25122	0.5799	-0.3662		12.7	-0.679015	0	0.1526	-3.4485	0.57984		12.7	-0.528965	-1.0376	-0.4883	-0.885	-0.33569	2.1363	-2.5635
													12.75	0.0698381	-0.057233	0.280434	-0.0136867		12.75	1.92264	6.8665	2.3194	-1.06811	1.4038	0.0916		12.75	-0.67136	-1.98362	-0.91552	0.6104	-0.3967		12.75	-0.442523	-0.0305	0.3967	-3.0213	0.88501		12.75	-0.452677	-1.40381	-0.763	-0.3968	-0.27465	2.6551	-2.5329
													12.8	0.0393073	0.0953368	0.158451	-0.135866		12.8	1.81274	6.1645	2.4414	-1.37329	1.2817	0.5494		12.8	-0.686632	-1.80051	-1.25122	0.6409	-0.3357		12.8	-0.625633	0.0305	0.2136	-3.3875	0.64087		12.8	-0.549332	-1.0376	-0.5799	-0.9766	-0.33569	2.2583	-2.6245
													12.85	0.0799898	-0.0267933	0.280607	-0.0138443		12.85	1.98368	6.958	2.3499	-0.91552	1.3428	0.1832		12.85	-0.686625	-2.01414	-0.97656	0.6104	-0.3662		12.85	-0.411998	-0.0305	0.3967	-2.9602	0.94601		12.85	-0.462857	-1.37329	-0.7935	-0.3968	-0.27465	2.5025	-2.4414
													12.9	0.0291222	0.0952765	0.128113	-0.136023		12.9	1.77615	6.1645	2.472	-1.49536	1.3123	0.4273		12.9	-0.701877	-1.80051	-1.2207	0.5799	-0.3662		12.9	-0.617995	0.061	0.1831	-3.4485	0.73242		12.9	-0.508628	-1.00708	-0.5188	-0.9461	-0.33569	2.3499	-2.594
													12.95	0.120674	-0.0268537	0.280779	0.108098		12.95	1.97144	6.8359	2.3804	-0.85449	1.3428	0.1526		12.95	-0.717132	-2.01414	-1.03759	0.5494	-0.3662		12.95	-0.427248	-0.0305	0.4272	-2.9907	0.88501		12.95	-0.488293	-1.37329	-0.763	-0.3968	-0.30517	2.4109	-2.5024
													13	0.0087837	0.0952161	0.189316	-0.258181		13	1.80668	6.1951	2.472	-1.37329	1.3123	0.4273		13	-0.717127	-1.83103	-1.19018	0.5494	-0.3967		13	-0.663765	0	0.122	-3.3569	0.57984		13	-0.554418	-1.0376	-0.4883	-1.0987	-0.36621	2.2583	-2.594
													13.05	0.151156	0.00358591	0.250442	0.199441		13.05	1.97757	6.8665	2.4109	-1.00707	1.4038	0.2137		13.05	-0.717125	-1.98362	-1.00708	0.5494	-0.4272		13.05	-0.450148	-0.0611	0.3967	-2.9907	0.85451		13.05	-0.457773	-1.37329	-0.763	-0.3662	-0.27465	2.4414	-2.4109
													13.1	-0.0523081	0.0340557	0.128458	-0.319438		13.1	1.77005	6.134	2.472	-1.31225	1.3123	0.2442		13.1	-0.701882	-1.83103	-1.2207	0.6104	-0.3662		13.1	-0.648513	0	0.1831	-3.3875	0.61035		13.1	-0.569653	-1.0376	-0.5493	-0.9766	-0.39672	2.1973	-2.655
													13.15	0.181644	0.0645255	0.281125	0.199283		13.15	1.97757	6.8665	2.3804	-1.09863	1.3428	0.3968		13.15	-0.724757	-2.01414	-1.03759	0.5494	-0.3967		13.15	-0.427248	-0.0305	0.3967	-2.9602	0.88501		13.15	-0.437427	-1.40381	-0.7935	-0.2442	-0.27465	2.5635	-2.4719
													13.2	-0.0624865	0.00349536	0.159141	-0.350096		13.2	1.81274	6.1645	2.4414	-1.19018	1.3428	0.3052		13.2	-0.694242	-1.80051	-1.15966	0.5799	-0.3967		13.2	-0.648528	0	0.122	-3.3875	0.67139		13.2	-0.539153	-1.09863	-0.4578	-0.8545	-0.33569	2.1057	-2.594
													13.25	0.202026	0.0950652	0.250787	0.260226		13.25	1.95315	6.8359	2.3499	-1.12915	1.3428	0.3663		13.25	-0.709502	-1.98362	-1.03759	0.5494	-0.3662		13.25	-0.419623	-0.0305	0.4272	-2.9907	0.91551		13.25	-0.432322	-1.31226	-0.7019	-0.3662	-0.30517	2.594	-2.5024
													13.3	-0.0930017	-0.027065	0.159313	-0.411253		13.3	1.80057	6.1951	2.472	-1.28173	1.3428	0.2747		13.3	-0.686617	-1.80051	-1.15966	0.6104	-0.3967		13.3	-0.663765	0	0.1831	-3.418	0.57984		13.3	-0.57982	-1.09863	-0.5493	-0.9766	-0.33569	2.1363	-2.655
													13.35	0.232514	0.0950048	0.28147	0.321068		13.35	2.00809	6.897	2.3804	-0.94604	1.3123	0.3968		13.35	-0.717135	-2.04465	-1.03759	0.5799	-0.3662		13.35	-0.404348	-0.0305	0.4272	-2.9907	0.97661		13.35	-0.427253	-1.34277	-0.7325	-0.2747	-0.27465	2.5635	-2.5024
													13.4	-0.0726835	-0.0576254	0.159486	-0.319911		13.4	1.78224	6.2561	2.533	-1.37329	1.3733	0.1221		13.4	-0.709502	-1.86155	-1.15966	0.5799	-0.3967		13.4	-0.6714	0	0.1831	-3.3875	0.5188		13.4	-0.579848	-1.0376	-0.5799	-1.0987	-0.33569	2.1668	-2.594
													13.45	0.212162	0.125444	0.251132	0.25991		13.45	1.99587	6.7749	2.4109	-0.97656	1.3733	0.3968		13.45	-0.68662	-1.9531	-1.00708	0.6104	-0.3967		13.45	-0.427248	-0.0305	0.3967	-3.0518	0.97661		13.45	-0.452663	-1.40381	-0.7019	-0.3662	-0.30517	2.533	-2.4719
													13.5	-0.0625316	-0.0576858	0.159659	-0.289568		13.5	1.78837	6.1951	2.5025	-1.31225	1.3123	0.2442		13.5	-0.679002	-1.86155	-1.15966	0.6409	-0.3357		13.5	-0.686638	0.0305	0.1526	-3.3569	0.42725		13.5	-0.564572	-1.06812	-0.4883	-1.0376	-0.36621	2.2889	-2.7161
													13.55	0.191781	0.155884	0.251305	0.168153		13.55	2.00806	6.9275	2.4109	-1.06811	1.4648	0.3052		13.55	-0.709502	-2.04465	-0.97656	0.5799	-0.3967		13.55	-0.343323	0	0.3967	-2.9297	1.15971		13.55	-0.47303	-1.40381	-0.7325	-0.2747	-0.30517	2.3194	-2.4414
													13.6	-0.052347	-0.0577461	0.159831	-0.259126		13.6	1.81888	6.1951	2.5025	-1.2207	1.3428	0.2747		13.6	-0.724757	-1.83103	-1.2207	0.5494	-0.3967		13.6	-0.656155	0.061	0.2136	-3.3875	0.48828		13.6	-0.569658	-1.00708	-0.5493	-1.1902	-0.30517	2.2278	-2.594
													13.65	0.191769	0.186324	0.281987	0.106995		13.65	1.94705	6.8665	2.3499	-1.09863	1.3428	0.2747		13.65	-0.717132	-2.04465	-1.00708	0.5494	-0.3662		13.65	-0.389098	0	0.3357	-2.9907	1.09861		13.65	-0.462832	-1.46484	-0.7019	-0.3357	-0.27465	2.472	-2.4719
													13.7	-0.0218618	-0.0578065	0.160004	-0.167783		13.7	1.86161	6.2256	2.472	-1.12915	1.3428	0.3968		13.7	-0.709502	-1.80051	-1.2207	0.5494	-0.3662		13.7	-0.709548	0.0305	0.122	-3.3569	0.36621		13.7	-0.584903	-0.94605	-0.5493	-1.1902	-0.30517	2.1363	-2.655
													13.75	0.171417	0.155763	0.25165	0.106838		13.75	1.90432	6.7749	2.3804	-1.19018	1.3733	0.1832		13.75	-0.701875	-2.01414	-0.97656	0.5799	-0.3967		13.75	-0.366198	-0.0305	0.3967	-2.9907	1.15971		13.75	-0.447602	-1.46484	-0.7935	-0.2137	-0.30517	2.472	-2.3804
													13.8	-0.0015473	-0.0273669	0.129666	-0.106941		13.8	1.82497	6.134	2.472	-1.12915	1.3123	0.3357		13.8	-0.72476	-1.80051	-1.28173	0.5494	-0.3662		13.8	-0.694292	0.0305	0.1831	-3.3875	0.39673		13.8	-0.549333	-0.91553	-0.5799	-1.0987	-0.30517	2.2278	-2.6245
													13.85	0.171402	0.125203	0.251823	0.13718		13.85	1.92264	6.8359	2.3499	-1.06811	1.3123	0.1832		13.85	-0.709497	-2.07517	-0.91552	0.5494	-0.3967		13.85	-0.366223	-0.0611	0.4272	-2.9907	1.15971		13.85	-0.427248	-1.46484	-0.7935	-0.1831	-0.27465	2.594	-2.4414
													13.9	-0.0117254	0.00307276	0.160349	-0.198598		13.9	1.80058	6.1951	2.472	-1.25122	1.3428	0.2442		13.9	-0.717137	-1.83103	-1.25122	0.5799	-0.3662		13.9	-0.671423	0.061	0.2746	-3.3875	0.36621		13.9	-0.554397	-0.88501	-0.5799	-1.0071	-0.30517	2.1363	-2.6855
													13.95	0.171354	0.0640426	0.251995	0.198023		13.95	1.96536	6.8665	2.3499	-1.03759	1.4343	0.2137		13.95	-0.678992	-2.04465	-0.91552	0.6409	-0.3967		13.95	-0.389098	-0.0916	0.3052	-2.9907	1.22071		13.95	-0.462855	-1.52588	-0.7935	-0.3052	-0.27465	2.5025	-2.3804
													14	-0.0422775	0.0335124	0.130011	-0.290356		14	1.79446	6.1951	2.5025	-1.2207	1.2817	0.2137		14	-0.686632	-1.77	-1.28173	0.6714	-0.3662		14	-0.709553	0.0305	0.1831	-3.3875	0.33569		14	-0.52896	-0.88501	-0.5493	-1.0681	-0.27465	2.2278	-2.6245
													14.05	0.212042	0.0334822	0.282678	0.319965		14.05	1.98366	6.8359	2.4109	-1.06811	1.3428	0.3968		14.05	-0.71715	-2.10569	-0.88501	0.5188	-0.3967		14.05	-0.381473	-0.0611	0.3662	-2.9907	1.15971		14.05	-0.478108	-1.5564	-0.7325	-0.3052	-0.27465	2.472	-2.4719
													14.1	-0.062626	0.00295201	0.130184	-0.321014		14.1	1.77615	6.073	2.5025	-1.12915	1.3428	0.0916		14.1	-0.717132	-1.77	-1.28173	0.5799	-0.3967		14.1	-0.694303	0.0305	0.2441	-3.3875	0.33569		14.1	-0.534067	-0.88501	-0.6104	-1.1292	-0.33569	2.4414	-2.6855
													14.15	0.232393	0.0945218	0.28285	0.319808		14.15	1.97146	6.8054	2.3804	-1.19018	1.3123	0.5494		14.15	-0.701872	-2.04465	-0.94604	0.5799	-0.3967		14.15	-0.412023	-0.0611	0.3052	-3.0213	1.12911		14.15	-0.478128	-1.5564	-0.7935	-0.2137	-0.30517	2.4109	-2.4109
													14.2	-0.103341	0.0333916	0.130357	-0.473771		14.2	1.81277	6.134	2.533	-1.00707	1.3428	0.0611		14.2	-0.724765	-1.80051	-1.31225	0.5799	-0.3662		14.2	-0.686673	0.061	0.2441	-3.418	0.36621		14.2	-0.518797	-0.88501	-0.6104	-1.0376	-0.30517	2.3499	-2.6245
													14.25	0.242541	0.0944615	0.252513	0.38065		14.25	1.98976	6.897	2.3499	-1.25122	1.4343	0.5188		14.25	-0.701877	-2.07517	-0.94604	0.5799	-0.3662		14.25	-0.411998	-0.0611	0.3052	-2.9907	1.09861		14.25	-0.47811	-1.58691	-0.6714	-0.2747	-0.27465	2.4109	-2.4719
													14.3	-0.10333	-0.0276687	0.100009	-0.382329		14.3	1.79446	6.2256	2.472	-1.03759	1.3428	-0.0305		14.3	-0.701875	-1.73948	-1.25122	0.5799	-0.3967		14.3	-0.663785	0.0305	0.2441	-3.3875	0.45776		14.3	-0.523893	-0.85449	-0.6104	-1.0987	-0.30517	2.3804	-2.655
													14.35	0.24253	0.124901	0.283195	0.319493		14.35	1.95925	6.7749	2.3499	-1.15966	1.3428	0.4883		14.35	-0.701872	-2.07517	-0.91552	0.5799	-0.3967		14.35	-0.411998	-0.0611	0.3662	-2.9907	1.03761		14.35	-0.467943	-1.58691	-0.7325	-0.3662	-0.27465	2.533	-2.3804
													14.4	-0.0931777	-0.0277291	0.100182	-0.351986		14.4	1.81275	6.1645	2.533	-1.12915	1.3733	0.1221		14.4	-0.701875	-1.73948	-1.25122	0.6104	-0.4272		14.4	-0.64851	0	0.2746	-3.3264	0.45776		14.4	-0.534058	-0.82398	-0.6104	-1.0376	-0.30517	2.2583	-2.6855
													14.45	0.252688	0.155341	0.313888	0.288835		14.45	1.97757	6.897	2.3499	-1.09863	1.3123	0.4273		14.45	-0.732382	-2.10569	-0.94604	0.5494	-0.4272		14.45	-0.434898	-0.0916	0.2441	-2.9602	1.06811		14.45	-0.462845	-1.5564	-0.7019	-0.3052	-0.30517	2.533	-2.4414
													14.5	-0.0525198	0.00271053	0.130874	-0.291144		14.5	1.78225	6.073	2.5025	-1.09863	1.3428	0.0916		14.5	-0.709502	-1.73948	-1.28173	0.5799	-0.3967		14.5	-0.656123	0.0305	0.3052	-3.3264	0.36621		14.5	-0.549308	-0.82398	-0.5493	-1.0681	-0.30517	2.1057	-2.655
													14.55	0.252673	0.18578	0.31406	0.258178		14.55	1.95925	6.8054	2.3499	-1.15966	1.3428	0.4578		14.55	-0.717137	-2.10569	-0.97656	0.6409	-0.4272		14.55	-0.434873	-0.0611	0.3052	-2.9602	0.97661		14.55	-0.473027	-1.58691	-0.7325	-0.3662	-0.27465	2.5025	-2.3804
													14.6	-0.0525147	-0.0583498	0.0700068	-0.169201		14.6	1.87381	6.2561	2.533	-1.00707	1.4038	0.1832		14.6	-0.68662	-1.73948	-1.2207	0.6104	-0.3967		14.6	-0.66378	0	0.2441	-3.3875	0.48828		14.6	-0.518802	-0.73242	-0.5493	-1.0071	-0.33569	2.2583	-2.7466
													14.65	0.211958	0.18572	0.314233	0.13592		14.65	1.95924	6.8054	2.4109	-1.25122	1.3733	0.4578		14.65	-0.732392	-2.10569	-1.00708	0.6104	-0.4272		14.65	-0.450148	-0.0611	0.3052	-2.9907	0.94601		14.65	-0.508625	-1.58691	-0.6714	-0.3357	-0.24414	2.1973	-2.4109
													14.7	-0.0525632	-0.11951	0.0701793	-0.108359		14.7	1.87992	6.2256	2.533	-0.91552	1.3428	0.2137		14.7	-0.709495	-1.73948	-1.2207	0.5494	-0.4272		14.7	-0.59509	0.061	0.3052	-3.3264	0.57984		14.7	-0.473025	-0.82398	-0.6104	-0.9156	-0.30517	2.472	-2.655
													14.75	0.222116	0.24666	0.344926	0.0747625		14.75	1.95314	6.8054	2.3804	-1.25122	1.4038	0.4273		14.75	-0.732392	-2.10569	-1.00708	0.6104	-0.4272		14.75	-0.480673	-0.0611	0.2136	-2.9602	0.88501		14.75	-0.50356	-1.58691	-0.7325	-0.2747	-0.27465	2.2583	-2.4109
													14.8	-0.0525784	-0.119571	0.0703519	-0.108516		14.8	1.89821	6.2256	2.5635	-0.94604	1.4343	0.2137		14.8	-0.67899	-1.73948	-1.19018	0.6104	-0.3967		14.8	-0.587458	0.061	0.3052	-3.3569	0.64087		14.8	-0.539158	-0.82398	-0.5799	-1.1292	-0.30517	2.3499	-2.7466
													14.85	0.232267	0.246599	0.345098	0.105105		14.85	1.93483	6.8054	2.4414	-1.28173	1.3428	0.3663		14.85	-0.70952	-2.10569	-1.03759	0.7019	-0.3967		14.85	-0.473023	-0.1221	0.3052	-2.9297	0.85451		14.85	-0.478112	-1.61743	-0.7019	-0.3357	-0.24414	2.4109	-2.3804
													14.9	-0.0424203	-0.119631	0.101044	-0.108674		14.9	1.90431	6.1951	2.594	-0.94604	1.3428	0.3357		14.9	-0.678985	-1.73948	-1.15966	0.6104	-0.4272		14.9	-0.587478	0.061	0.2746	-3.3569	0.67139		14.9	-0.508632	-0.76294	-0.6409	-0.9156	-0.27465	2.2278	-2.6855
													14.95	0.293292	0.277139	0.375791	0.226947		14.95	1.95925	6.7749	2.3804	-1.12915	1.3428	0.4273		14.95	-0.755282	-2.16672	-1.06811	0.6409	-0.4272		14.95	-0.488298	-0.0611	0.2746	-2.9907	0.82401		14.95	-0.462862	-1.61743	-0.5799	-0.3968	-0.24414	2.472	-2.4109
													15	-0.123808	-0.150191	0.070697	-0.291931		15	1.83716	6.134	2.594	-1.06811	1.3733	0.1526		15	-0.68662	-1.73948	-1.2207	0.6104	-0.3967		15	-0.587483	0.0915	0.2746	-3.3569	0.64087		15	-0.508642	-0.82398	-0.5493	-0.9156	-0.30517	2.2583	-2.7161
													15.05	0.303444	0.246478	0.375963	0.28789		15.05	1.95925	6.7444	2.4109	-1.15966	1.3733	0.4273		15.05	-0.732395	-2.10569	-1.03759	0.6104	-0.3967		15.05	-0.518815	-0.1221	0.2441	-2.9602	0.76294		15.05	-0.493377	-1.58691	-0.7019	-0.4273	-0.27465	2.4109	-2.3804
													15.1	-0.0932837	-0.119752	0.10139	-0.261489		15.1	1.87381	6.2561	2.5635	-1.00707	1.3733	0.1832		15.1	-0.663732	-1.73948	-1.12915	0.6104	-0.3967		15.1	-0.579848	0.061	0.3052	-3.3875	0.70191		15.1	-0.49845	-0.79346	-0.6409	-1.0071	-0.24414	2.3804	-2.6855
													15.15	0.333929	0.215918	0.376136	0.409732		15.15	1.96535	6.7749	2.4414	-1.31225	1.3428	0.5799		15.15	-0.762905	-2.13621	-1.06811	0.6104	-0.4577		15.15	-0.503535	-0.1221	0.3052	-2.9907	0.79346		15.15	-0.503548	-1.46484	-0.7325	-0.4273	-0.27465	2.3499	-2.4719
													15.2	-0.134005	-0.119812	0.0710421	-0.353246		15.2	1.8738	6.2256	2.594	-0.91552	1.4343	0.0306		15.2	-0.686615	-1.73948	-1.19018	0.5799	-0.3967		15.2	-0.595108	0.061	0.2441	-3.3264	0.64087		15.2	-0.473035	-0.76294	-0.7019	-0.9156	-0.30517	2.5635	-2.7161
													15.25	0.333947	0.276958	0.376308	0.348575		15.25	1.97145	6.7749	2.4109	-1.34277	1.3428	0.6714		15.25	-0.732392	-2.13621	-0.97656	0.6104	-0.4272		15.25	-0.465423	-0.0916	0.2746	-2.9297	0.88501		15.25	-0.493378	-1.43433	-0.7325	-0.4273	-0.24414	2.2278	-2.3498
													15.3	-0.144197	-0.119872	0.0101847	-0.322904		15.3	1.8616	6.1951	2.533	-0.85449	1.4038	0.0306		15.3	-0.671365	-1.73948	-1.19018	0.6409	-0.3967		15.3	-0.572223	0.061	0.2746	-3.3264	0.70191		15.3	-0.483213	-0.88501	-0.5799	-0.9156	-0.30517	2.5025	-2.7161
													15.35	0.323732	0.215797	0.376481	0.378917		15.35	1.95314	6.7444	2.4109	-1.37329	1.3428	0.6409		15.35	-0.724772	-2.13621	-1.00708	0.6714	-0.4272		15.35	-0.473015	-0.0305	0.3357	-2.9602	0.76294		15.35	-0.523898	-1.46484	-0.7325	-0.4578	-0.27465	2.2583	-2.4719
													15.4	-0.103509	-0.0894328	0.0408673	-0.261962		15.4	1.85548	6.2866	2.5635	-0.91552	1.4343	-0.0915		15.4	-0.686625	-1.73948	-1.25122	0.6409	-0.3967		15.4	-0.602738	0.061	0.2441	-3.3264	0.61035		15.4	-0.488293	-0.85449	-0.6409	-0.824	-0.30517	2.4109	-2.7161
													15.45	0.252517	0.185237	0.376654	0.19566		15.45	1.96534	6.6833	2.4414	-1.2207	1.3123	0.6104		15.45	-0.717142	-2.13621	-0.97656	0.6714	-0.4272		15.45	-0.434873	-0.0305	0.3357	-2.9297	0.88501		15.45	-0.46795	-1.43433	-0.7019	-0.3968	-0.30517	2.4414	-2.4109
													15.5	-0.0628275	0.00210682	0.0105298	-0.201119		15.5	1.85549	6.1951	2.5635	-0.94604	1.4343	0.0306		15.5	-0.694247	-1.70896	-1.28173	0.6104	-0.3967		15.5	-0.64087	0.0305	0.2136	-3.3569	0.54932		15.5	-0.50355	-0.91553	-0.6714	-0.8545	-0.30517	2.4414	-2.7161
													15.55	0.242338	0.124177	0.407336	0.195502		15.55	1.98365	6.7749	2.4109	-1.09863	1.3428	0.4883		15.55	-0.724762	-2.13621	-0.94604	0.6104	-0.4272		15.55	-0.450123	-0.0305	0.3052	-2.9907	0.91551		15.55	-0.493368	-1.46484	-0.7325	-0.5188	-0.30517	2.4109	-2.3498
													15.6	-0.0119759	0.0325464	0.0107024	-0.0791766		15.6	1.87379	6.2561	2.5635	-0.97656	1.4343	0.0916		15.6	-0.717147	-1.70896	-1.28173	0.5188	-0.3967		15.6	-0.640875	0.0305	0.2441	-3.3569	0.5188		15.6	-0.483187	-0.94605	-0.6714	-0.7935	-0.30517	2.472	-2.655
													15.65	0.201653	0.154616	0.376999	0.0733446		15.65	1.91653	6.7444	2.3499	-1.28173	1.3428	0.4273		15.65	-0.732382	-2.13621	-0.91552	0.5799	-0.4577		15.65	-0.427248	-0.0916	0.3662	-2.9602	0.97661		15.65	-0.483195	-1.43433	-0.7019	-0.5188	-0.24414	2.3804	-2.3804
													15.7	-0.00182438	0.00198607	0.010875	-0.0183342		15.7	1.89211	6.2256	2.533	-0.82397	1.4648	0.0611		15.7	-0.732382	-1.73948	-1.31225	0.5494	-0.4272		15.7	-0.64088	0.061	0.1831	-3.2959	0.48828		15.7	-0.478118	-0.97656	-0.6409	-0.824	-0.27465	2.5635	-2.7161
													15.75	0.221941	0.215556	0.407681	0.0425871		15.75	1.91041	6.6833	2.3499	-1.31225	1.3428	0.4883		15.75	-0.732395	-2.19724	-0.94604	0.6714	-0.4577		15.75	-0.419623	-0.0916	0.3357	-2.9602	1.03761		15.75	-0.508623	-1.37329	-0.7935	-0.5493	-0.27465	2.3194	-2.3804
													15.8	-0.0527063	-0.0590743	0.0110475	-0.110092		15.8	1.91653	6.2561	2.594	-0.82397	1.3733	0.1832		15.8	-0.724757	-1.77	-1.28173	0.5799	-0.4272		15.8	-0.679042	0.0305	0.2441	-3.3875	0.39673		15.8	-0.483192	-1.00708	-0.6409	-0.8545	-0.30517	2.594	-2.6855
													15.85	0.252467	0.215496	0.438374	0.10353		15.85	1.92262	6.7444	2.4109	-1.37329	1.4038	0.4273		15.85	-0.709505	-2.13621	-0.88501	0.6104	-0.4272		15.85	-0.411998	-0.1221	0.3662	-2.9602	1.06811		15.85	-0.508627	-1.37329	-0.7325	-0.5493	-0.30517	2.2583	-2.3498
													15.9	-0.0628879	-0.0591347	0.0112201	-0.140749		15.9	1.96532	6.3171	2.5635	-0.85449	1.4648	0.3357		15.9	-0.724762	-1.77	-1.31225	0.6104	-0.4272		15.9	-0.671393	0.061	0.1831	-3.3264	0.39673		15.9	-0.488278	-1.06812	-0.6714	-0.8545	-0.27465	2.6856	-2.7466
													15.95	0.303284	0.245935	0.438546	0.225372		15.95	1.90431	6.6223	2.4109	-1.28173	1.3428	0.4273		15.95	-0.72476	-2.16672	-0.91552	0.6104	-0.4272		15.95	-0.411998	-0.1221	0.3967	-2.8992	0.97661		15.95	-0.493387	-1.34277	-0.763	-0.5799	-0.27465	2.3804	-2.3804
													16	-0.113776	-0.120295	-0.0191273	-0.201907		16	1.93484	6.4392	2.533	-0.91552	1.4343	0.1832		16	-0.717137	-1.73948	-1.34277	0.6104	-0.3967		16	-0.701917	0.0305	0.122	-3.3569	0.39673		16	-0.478105	-1.00708	-0.6409	-0.7935	-0.27465	2.533	-2.6855
													16.05	0.313496	0.276475	0.408199	0.255814		16.05	1.98365	6.7444	2.3804	-1.15966	1.4343	0.5188		16.05	-0.724757	-2.10569	-0.94604	0.6104	-0.4577		16.05	-0.411998	-0.1526	0.3662	-2.9602	1.09861		16.05	-0.467927	-1.34277	-0.7019	-0.5799	-0.33569	2.5025	-2.3498
													16.1	-0.144285	-0.181355	0.0115652	-0.263064		16.1	1.85548	6.2866	2.5635	-1.03759	1.4343	0.0306		16.1	-0.717127	-1.73948	-1.28173	0.5494	-0.3967		16.1	-0.686638	0	0.1831	-3.3569	0.42725		16.1	-0.493372	-0.97656	-0.6409	-0.7019	-0.30517	2.4414	-2.7771
													16.15	0.374488	0.367914	0.438892	0.316657		16.15	1.94704	6.6223	2.4109	-1.19018	1.3428	0.5494		16.15	-0.740012	-2.10569	-0.97656	0.5494	-0.4272		16.15	-0.434873	-0.1526	0.3967	-2.9602	0.97661		16.15	-0.498457	-1.34277	-0.7019	-0.5799	-0.30517	2.3804	-2.4414
													16.2	-0.144307	-0.181416	-0.0187822	-0.232722		16.2	1.87379	6.4087	2.594	-0.94604	1.4038	-0.0915		16.2	-0.740035	-1.80051	-1.28173	0.5188	-0.3967		16.2	-0.701923	0.0305	0.122	-3.3264	0.36621		16.2	-0.483198	-1.06812	-0.6714	-0.763	-0.30517	2.594	-2.6855
													16.25	0.374466	0.337354	0.408544	0.377499		16.25	1.98366	6.7139	2.4414	-1.25122	1.4038	0.6104		16.25	-0.724772	-2.13621	-1.00708	0.6714	-0.4272		16.25	-0.434898	-0.0916	0.3662	-2.9297	0.91551		16.25	-0.534068	-1.28174	-0.763	-0.6409	-0.30517	2.1668	-2.3804
													16.3	-0.123988	-0.181476	-0.0186096	-0.171879		16.3	1.87379	6.3477	2.594	-0.79345	1.4343	-0.2136		16.3	-0.747657	-1.80051	-1.25122	0.5188	-0.4577		16.3	-0.66378	0.0305	0.122	-3.2959	0.48828		16.3	-0.457758	-1.0376	-0.6409	-0.7019	-0.27465	2.6551	-2.7466
													16.35	0.343931	0.337294	0.469757	0.224742		16.35	1.92873	6.6223	2.3804	-1.34277	1.3428	0.6409		16.35	-0.747642	-2.13621	-0.97656	0.5799	-0.4577		16.35	-0.434898	-0.0916	0.3662	-2.9602	0.94601		16.35	-0.513702	-1.31226	-0.7019	-0.5799	-0.27465	2.1363	-2.3498
													16.4	-0.11383	-0.242537	0.0120829	-0.111037		16.4	1.89821	6.3171	2.5635	-0.82397	1.4954	-0.061		16.4	-0.732403	-1.80051	-1.2207	0.4883	-0.3967		16.4	-0.679035	0	0.122	-3.2959	0.45776		16.4	-0.447595	-1.0376	-0.6104	-0.7935	-0.30517	2.7466	-2.6855
													16.45	0.303242	0.337233	0.439409	0.133084		16.45	1.96535	6.6528	2.4414	-1.31225	1.3428	0.702		16.45	-0.740022	-2.13621	-1.00708	0.6409	-0.4577		16.45	-0.389122	-0.0611	0.4883	-2.9297	0.94601		16.45	-0.539153	-1.34277	-0.763	-0.6104	-0.27465	2.1668	-2.4109
													16.5	-0.0934853	-0.212097	-0.0182645	-0.0500945		16.5	1.8921	6.3782	2.5635	-0.91552	1.4648	-0.0305		16.5	-0.732407	-1.80051	-1.25122	0.5188	-0.3967		16.5	-0.67902	0	0.061	-3.3264	0.54932		16.5	-0.478112	-1.0376	-0.6409	-0.7935	-0.30517	2.594	-2.6855
													16.55	0.282894	0.306673	0.439582	0.102427		16.55	1.95314	6.6223	2.3804	-1.19018	1.3123	0.6409		16.55	-0.7629	-2.13621	-1.03759	0.5494	-0.4272		16.55	-0.434898	-0.0916	0.3967	-2.9907	0.94601		16.55	-0.48828	-1.43433	-0.7325	-0.4883	-0.27465	2.3194	-2.3193
													16.6	-0.063007	-0.151157	-0.048612	0.010748		16.6	1.89821	6.3477	2.5635	-1.00707	1.4343	0.1526		16.6	-0.724772	-1.80051	-1.19018	0.5188	-0.4272		16.6	-0.66377	0	0.122	-3.3264	0.54932		16.6	-0.467933	-0.94605	-0.5799	-0.7935	-0.27465	2.472	-2.6855
													16.65	0.211639	0.245513	0.409234	-0.0198308		16.65	1.96533	6.6528	2.4414	-1.12915	1.3428	0.5188		16.65	-0.71714	-2.07517	-1.03759	0.6714	-0.4272		16.65	-0.450148	-0.1221	0.4272	-2.9297	0.82401		16.65	-0.498463	-1.43433	-0.7325	-0.5799	-0.27465	2.472	-2.4414
													16.7	-0.00197553	-0.0902176	0.0126006	0.0716904		16.7	1.88601	6.4087	2.533	-1.00707	1.4648	0.0306		16.7	-0.701877	-1.83103	-1.19018	0.6104	-0.3967		16.7	-0.625628	0	0.0915	-3.2654	0.67139		16.7	-0.462853	-0.94605	-0.6104	-0.7325	-0.30517	2.5025	-2.6855
													16.75	0.221797	0.245452	0.439927	-0.0199883		16.75	1.95925	6.5918	2.4109	-1.09863	1.3428	0.5494		16.75	-0.717135	-2.04465	-1.03759	0.6714	-0.4577		16.75	-0.404398	-0.0916	0.4577	-2.9297	0.94601		16.75	-0.51879	-1.5564	-0.7019	-0.5188	-0.24414	2.2889	-2.3804
													16.8	-0.00199063	-0.059678	0.0127732	0.0409329		16.8	1.91654	6.3477	2.5635	-0.91552	1.4954	0.0916		16.8	-0.7324	-1.86155	-1.12915	0.4883	-0.4272		16.8	-0.663758	0.0305	0	-3.3264	0.64087		16.8	-0.46286	-0.88501	-0.6409	-0.9156	-0.27465	2.6551	-2.7161
													16.85	0.201442	0.184392	0.409579	0.0103541		16.85	1.89822	6.6528	2.3804	-1.25122	1.3428	0.3663		16.85	-0.74765	-2.10569	-1.06811	0.6104	-0.4272		16.85	-0.473035	-0.1221	0.4272	-2.9907	0.79346		16.85	-0.518798	-1.46484	-0.763	-0.4883	-0.27465	2.3499	-2.4719
													16.9	-0.0121691	-0.0597384	0.0434557	-0.0202247		16.9	1.95314	6.4087	2.533	-0.885	1.4343	0.2747		16.9	-0.717127	-1.83103	-1.19018	0.5799	-0.4272		16.9	-0.617983	0.0305	0.1526	-3.2959	0.64087		16.9	-0.422163	-0.88501	-0.5799	-0.7935	-0.30517	2.6856	-2.655
													16.95	0.242133	0.184331	0.440272	0.101797		16.95	1.93482	6.5918	2.4414	-1.2207	1.4343	0.4273		16.95	-0.724757	-2.04465	-1.00708	0.6104	-0.4577		16.95	-0.45779	-0.0916	0.4577	-2.9602	0.76294		16.95	-0.590015	-1.5564	-0.7935	-0.5493	-0.33569	2.1057	-2.4109
													17	-0.0325508	-0.0292988	0.0436283	-0.111982		17	1.94092	6.4392	2.594	-0.885	1.4038	0.1526		17	-0.724773	-1.83103	-1.15966	0.5188	-0.4272		17	-0.617995	0.061	0.0915	-3.3569	0.73242		17	-0.42726	-0.88501	-0.6104	-0.824	-0.27465	2.7771	-2.7466
													17.05	0.252278	0.184271	0.409925	0.162639		17.05	1.95313	6.6223	2.4414	-1.12915	1.3733	0.4578		17.05	-0.71713	-2.01414	-1.00708	0.6104	-0.4577		17.05	-0.480673	-0.0916	0.4577	-2.9907	0.70191		17.05	-0.539127	-1.58691	-0.6714	-0.5188	-0.27465	2.2889	-2.4719
													17.1	-0.0732661	-0.0904591	0.0438009	-0.17314		17.1	1.89213	6.3477	2.5635	-1.00707	1.4954	0.0611		17.1	-0.732382	-1.86155	-1.19018	0.5494	-0.4272		17.1	-0.625628	0	0.0915	-3.2654	0.67139		17.1	-0.417072	-0.82398	-0.6104	-0.8545	-0.27465	2.6856	-2.6245
													17.15	0.272603	0.184211	0.440617	0.192981		17.15	1.92874	6.5613	2.3804	-1.06811	1.3733	0.3968		17.15	-0.724755	-2.01414	-1.00708	0.5799	-0.4577		17.15	-0.480678	-0.1221	0.4577	-2.9297	0.67139		17.15	-0.54423	-1.58691	-0.763	-0.5188	-0.30517	2.3499	-2.4414
													17.2	-0.073251	-0.0599195	0.0134634	-0.173297		17.2	1.89821	6.3782	2.533	-1.00707	1.4648	0.1221		17.2	-0.740015	-1.83103	-1.28173	0.5494	-0.3967		17.2	-0.602723	0.0305	0.1526	-3.2959	0.70191		17.2	-0.46794	-0.85449	-0.6104	-0.8545	-0.27465	2.5025	-2.7161
													17.25	0.272588	0.21465	0.44079	0.162324		17.25	1.97146	6.5918	2.4109	-1.03759	1.3428	0.5494		17.25	-0.69425	-2.01414	-0.97656	0.6409	-0.4272		17.25	-0.473048	-0.1221	0.4272	-2.8992	0.70191		17.25	-0.534067	-1.61743	-0.7935	-0.4883	-0.30517	2.4414	-2.4414
													17.3	-0.0529296	-0.15158	0.044146	-0.0513548		17.3	1.83717	6.3782	2.5635	-1.09863	1.4648	-0.122		17.3	-0.740015	-1.83103	-1.28173	0.5494	-0.3967		17.3	-0.595115	0.061	0.061	-3.2654	0.76294		17.3	-0.442488	-0.82398	-0.5493	-0.8545	-0.27465	2.5025	-2.655
													17.35	0.221729	0.27569	0.379932	0.00956641		17.35	1.98976	6.5918	2.3804	-1.06811	1.3733	0.6714		17.35	-0.70187	-1.98362	-0.97656	0.6104	-0.4577		17.35	-0.457795	-0.0916	0.4577	-2.9297	0.73242		17.35	-0.534063	-1.58691	-0.7325	-0.5493	-0.30517	2.3804	-2.4109
													17.4	-0.0122446	-0.15164	0.0443186	0.0705876		17.4	1.89822	6.3782	2.594	-0.91552	1.4954	-0.061		17.4	-0.747645	-1.86155	-1.28173	0.5494	-0.3967		17.4	-0.61037	0	0.0915	-3.2654	0.73242		17.4	-0.447605	-0.82398	-0.6409	-0.8545	-0.27465	2.6245	-2.7161
													17.45	0.252218	0.33663	0.410615	0.00940887		17.45	1.94704	6.5613	2.4109	-1.19018	1.3428	0.6104		17.45	-0.701865	-1.98362	-0.94604	0.5799	-0.4577		17.45	-0.46542	-0.0916	0.3967	-2.8992	0.73242		17.45	-0.554412	-1.5564	-0.824	-0.4578	-0.30517	2.2583	-2.4414
													17.5	-0.01226	-0.212701	0.0444911	0.13143		17.5	1.84936	6.3171	2.594	-0.91552	1.4343	-0.1831		17.5	-0.755292	-1.86155	-1.25122	0.5188	-0.4272		17.5	-0.625638	0.0305	0.122	-3.2654	0.61035		17.5	-0.417088	-0.82398	-0.5799	-0.9156	-0.27465	2.7161	-2.6245
													17.55	0.191166	0.306069	0.380277	-0.112849		17.55	1.97756	6.6223	2.4109	-1.06811	1.3733	0.5494		17.55	-0.70187	-2.01414	-0.94604	0.6104	-0.4577		17.55	-0.480678	-0.1221	0.4272	-2.8992	0.67139		17.55	-0.584917	-1.58691	-0.885	-0.4273	-0.33569	2.1363	-2.4109
													17.6	-0.00210143	-0.243261	0.0751837	0.161773		17.6	1.85551	6.3782	2.5635	-1.00707	1.4954	-0.1525		17.6	-0.732392	-1.86155	-1.25122	0.6104	-0.4272		17.6	-0.648532	-0.0916	0.0915	-3.2349	0.64087		17.6	-0.437422	-0.85449	-0.5799	-0.885	-0.24414	2.6551	-2.7161
													17.65	0.191171	0.336509	0.31941	-0.0824062		17.65	1.94704	6.5308	2.4109	-1.06811	1.3733	0.4883		17.65	-0.67898	-2.01414	-1.00708	0.763	-0.4577		17.65	-0.450165	-0.0916	0.4577	-2.9297	0.76294		17.65	-0.534052	-1.49536	-0.885	-0.4883	-0.27465	2.3499	-2.4109
													17.7	-0.00212327	-0.212821	0.0448362	0.161615		17.7	1.8677	6.4392	2.533	-1.06811	1.5259	-0.0915		17.7	-0.724757	-1.83103	-1.2207	0.5799	-0.4272		17.7	-0.625608	-0.0305	0.1831	-3.2959	0.64087		17.7	-0.48828	-0.88501	-0.6409	-1.0071	-0.30517	2.533	-2.6245
													17.75	0.231829	0.397448	0.350103	-0.0520638		17.75	1.98976	6.5918	2.4414	-0.91552	1.3428	0.4883		17.75	-0.69425	-2.01414	-0.97656	0.6409	-0.4272		17.75	-0.457785	-0.0916	0.3967	-2.9297	0.79346		17.75	-0.518798	-1.5564	-0.824	-0.4578	-0.33569	2.5025	-2.4414
													17.8	0.018208	-0.182382	0.106049	0.130957		17.8	1.86159	6.3171	2.533	-1.12915	1.5259	0.0611		17.8	-0.732387	-1.86155	-1.2207	0.5494	-0.3967		17.8	-0.648532	-0.0916	0.122	-3.2654	0.64087		17.8	-0.4781	-0.91553	-0.5188	-0.9156	-0.30517	2.472	-2.6855
													17.85	0.160607	0.275388	0.319755	-0.113321		17.85	1.96536	6.6223	2.472	-0.91552	1.3123	0.3357		17.85	-0.709507	-2.01414	-1.03759	0.6714	-0.4577		17.85	-0.442523	-0.1221	0.4272	-2.8992	0.82401		17.85	-0.498472	-1.49536	-0.9156	-0.4273	-0.30517	2.533	-2.3804
													17.9	-0.0326737	-0.212942	0.106221	0.00869994		17.9	1.91041	6.4087	2.5635	-1.09863	1.4648	0.2137		17.9	-0.740012	-1.86155	-1.2207	0.5494	-0.4272		17.9	-0.66377	-0.0305	0.122	-3.2959	0.54932		17.9	-0.478102	-0.97656	-0.5493	-0.885	-0.27465	2.4414	-2.6245
													17.95	0.211459	0.305828	0.319928	0.00862117		17.95	1.93485	6.5613	2.472	-1.00707	1.3123	0.3357		17.95	-0.709507	-2.07517	-0.97656	0.6714	-0.4577		17.95	-0.457785	-0.1221	0.4272	-2.9297	0.79346		17.95	-0.523885	-1.49536	-0.885	-0.4578	-0.27465	2.4414	-2.4719
													18	-0.0326885	-0.152002	0.106394	-0.0524576		18	1.92263	6.3477	2.5635	-1.00707	1.5564	0.1526		18	-0.740038	-1.86155	-1.2207	0.5188	-0.3967		18	-0.648525	-0.0611	0.2136	-3.2654	0.5188		18	-0.462863	-0.88501	-0.6104	-0.9156	-0.30517	2.594	-2.655
													18.05	0.241977	0.275267	0.3201	0.130564		18.05	1.94704	6.5613	2.5025	-1.03759	1.4343	0.2747		18.05	-0.724762	-2.07517	-1.00708	0.6104	-0.4272		18.05	-0.427273	-0.1221	0.3967	-2.9297	0.94601		18.05	-0.544228	-1.5564	-0.824	-0.4578	-0.30517	2.2889	-2.4109
													18.1	-0.022537	-0.152063	0.106567	-0.0221151		18.1	1.92874	6.3782	2.5635	-1.06811	1.5259	0.2442		18.1	-0.70187	-1.77	-1.19018	0.5799	-0.4272		18.1	-0.64852	-0.0305	0.122	-3.2349	0.54932		18.1	-0.447587	-0.94605	-0.5493	-0.9461	-0.30517	2.6856	-2.6245
													18.15	0.211429	0.244607	0.320273	0.0694061		18.15	1.97755	6.5918	2.4414	-0.94604	1.4038	0.3968		18.15	-0.747665	-2.07517	-1.03759	0.6104	-0.4883		18.15	-0.434898	-0.1526	0.4272	-2.9602	0.94601		18.15	-0.554402	-1.46484	-0.885	-0.4578	-0.30517	2.2583	-2.4719
													18.2	0.0181144	-0.0911232	0.106739	0.0387273		18.2	1.82497	6.1951	2.5635	-1.15966	1.4343	0.0916		18.2	-0.717132	-1.83103	-1.2207	0.5799	-0.3967		18.2	-0.64088	-0.0305	0.2441	-3.2654	0.48828		18.2	-0.473022	-1.00708	-0.5188	-0.9766	-0.27465	2.533	-2.594
													18.25	0.11987	0.183547	0.259415	-0.0833515		18.25	2.00196	6.5918	2.4414	-0.85449	1.4038	0.4273		18.25	-0.72477	-2.07517	-1.06811	0.6714	-0.4272		18.25	-0.450148	-0.1221	0.3357	-2.9297	0.91551		18.25	-0.49338	-1.43433	-0.8545	-0.3968	-0.27465	2.3804	-2.3804
													18.3	0.0791661	-0.0300836	0.106912	0.16067		18.3	1.82496	6.3171	2.533	-1.2207	1.4954	0		18.3	-0.70187	-1.77	-1.19018	0.6104	-0.4577		18.3	-0.65615	-0.0611	0.1831	-3.2654	0.5188		18.3	-0.523878	-1.0376	-0.5493	-0.9461	-0.30517	2.3804	-2.6855
													18.35	0.119855	0.183486	0.259588	-0.083509		18.35	2.05079	6.6223	2.4414	-0.79345	1.4038	0.5799		18.35	-0.72477	-2.10569	-1.03759	0.6714	-0.4272		18.35	-0.427248	-0.1526	0.3662	-2.8992	0.97661		18.35	-0.457763	-1.40381	-0.7935	-0.3662	-0.30517	2.594	-2.4719
													18.4	0.0995173	-0.060644	0.107084	0.252112		18.4	1.81886	6.2866	2.5635	-1.19018	1.4954	-0.061		18.4	-0.709495	-1.83103	-1.12915	0.5799	-0.4577		18.4	-0.679035	-0.0611	0.1831	-3.2959	0.45776		18.4	-0.534053	-1.12915	-0.5493	-0.9461	-0.30517	2.3499	-2.6245
													18.45	0.0587763	0.183426	0.29027	-0.297367		18.45	2.02638	6.5918	2.5025	-0.85449	1.3733	0.5188		18.45	-0.740025	-2.10569	-1.06811	0.6409	-0.4272		18.45	-0.465398	-0.1526	0.3662	-2.9602	0.88501		18.45	-0.49338	-1.40381	-0.9156	-0.4273	-0.30517	2.533	-2.4414
													18.5	0.119843	-0.0302043	0.137777	0.251955		18.5	1.84329	6.1951	2.5635	-1.12915	1.5564	0.0306		18.5	-0.686615	-1.77	-1.15966	0.6104	-0.4272		18.5	-0.633245	-0.0305	0.2441	-3.2959	0.54932		18.5	-0.483197	-1.09863	-0.4273	-0.9766	-0.27465	2.5025	-2.6245
													18.55	0.0892913	0.213865	0.259933	-0.205924		18.55	2.02637	6.6223	2.472	-0.94604	1.4648	0.5188		18.55	-0.755275	-2.10569	-1.06811	0.6104	-0.4577		18.55	-0.457773	-0.0916	0.3052	-2.8992	0.85451		18.55	-0.488285	-1.31226	-0.885	-0.4273	-0.27465	2.3804	-2.4109
													18.6	0.0994538	-0.0913647	0.107429	0.282297		18.6	1.80054	6.134	2.533	-1.03759	1.4648	-0.0915		18.6	-0.678987	-1.77	-1.12915	0.6104	-0.4272		18.6	-0.648495	-0.0305	0.1831	-3.2959	0.54932		18.6	-0.488285	-1.15967	-0.5493	-0.9461	-0.24414	2.594	-2.6245
													18.65	0.0791097	0.213805	0.260106	-0.236582		18.65	2.03249	6.7139	2.5025	-0.94604	1.3733	0.5188		18.65	-0.74003	-2.13621	-1.06811	0.7019	-0.4577		18.65	-0.442523	-0.0916	0.3662	-2.8992	0.85451		18.65	-0.462852	-1.31226	-0.8545	-0.3357	-0.27465	2.4414	-2.4414
													18.7	0.058739	-0.121925	0.107602	0.19054		18.7	1.85549	6.2866	2.533	-1.15966	1.5564	0.0611		18.7	-0.67136	-1.80051	-1.09863	0.6104	-0.3967		18.7	-0.66378	-0.0611	0.2136	-3.2959	0.48828		18.7	-0.488282	-1.12915	-0.5188	-0.9156	-0.24414	2.5635	-2.6855
													18.75	0.109598	0.244245	0.290788	-0.206239		18.75	2.02029	6.6223	2.5025	-0.79345	1.3733	0.3968		18.75	-0.755285	-2.13621	-1.09863	0.6714	-0.4577		18.75	-0.47304	-0.0611	0.3357	-2.9297	0.76294		18.75	-0.45268	-1.28174	-0.9461	-0.3662	-0.24414	2.5025	-2.3804
													18.8	0.0587303	-0.121985	0.138294	0.159882		18.8	1.84938	6.2256	2.5635	-1.2207	1.5564	0.1221		18.8	-0.671362	-1.77	-1.12915	0.6409	-0.4272		18.8	-0.602738	-0.0305	0.2441	-3.2349	0.61035		18.8	-0.513717	-1.12915	-0.5799	-0.9766	-0.27465	2.472	-2.594
													18.85	0.150279	0.305284	0.260451	-0.114897		18.85	2.00807	6.6833	2.533	-0.79345	1.3733	0.2442		18.85	-0.732402	-2.16672	-1.03759	0.763	-0.4883		18.85	-0.473023	-0.0305	0.2746	-2.9602	0.82401		18.85	-0.467932	-1.25122	-0.9461	-0.3357	-0.30517	2.5025	-2.4719
													18.9	0.0282153	-0.183046	0.138467	0.129225		18.9	1.82498	6.1645	2.533	-1.25122	1.4954	0.1832		18.9	-0.678982	-1.73948	-1.12915	0.6104	-0.4577		18.9	-0.610378	-0.0611	0.2136	-3.2654	0.67139		18.9	-0.518795	-1.06812	-0.5493	-0.9461	-0.27465	2.3804	-2.655
													18.95	0.170631	0.305224	0.260623	-0.0539542		18.95	2.0203	6.7139	2.472	-0.7629	1.4343	0.2442		18.95	-0.717142	-2.10569	-1.00708	0.6714	-0.4272		18.95	-0.457773	-0.0611	0.3662	-2.9602	0.82401		18.95	-0.427235	-1.28174	-0.885	-0.3357	-0.30517	2.6551	-2.4109
													19	0.018027	-0.152606	0.10812	0.098567		19	1.83718	6.1645	2.5025	-1.19018	1.4954	0.2137		19	-0.686615	-1.77	-1.15966	0.6104	-0.4272		19	-0.58749	-0.0916	0.2441	-3.2654	0.76294		19	-0.508628	-1.09863	-0.4883	-0.9766	-0.24414	2.3804	-2.6245
													19.05	0.221459	0.335664	0.321826	0.00688822		19.05	2.00806	6.6833	2.4414	-0.85449	1.3733	0.3968		19.05	-0.7324	-2.13621	-1.03759	0.7325	-0.4883		19.05	-0.50357	-0.0611	0.2441	-2.9297	0.73242		19.05	-0.467935	-1.28174	-0.9766	-0.3357	-0.30517	2.594	-2.5024
													19.1	0.0281847	-0.183167	0.138812	0.128909		19.1	1.89212	6.2256	2.533	-1.06811	1.5259	0.2442		19.1	-0.717122	-1.80051	-1.19018	0.5799	-0.4577		19.1	-0.602753	-0.0916	0.2441	-3.2349	0.67139		19.1	-0.493373	-1.06812	-0.5799	-1.0071	-0.21362	2.533	-2.6245
													19.15	0.180771	0.335603	0.291478	-0.0847693		19.15	2.00196	6.7444	2.5025	-0.85449	1.4648	0.1526		19.15	-0.747645	-2.16672	-0.97656	0.6104	-0.4577		19.15	-0.518803	-0.1221	0.3052	-2.9297	0.67139		19.15	-0.47302	-1.34277	-0.9461	-0.3662	-0.27465	2.5025	-2.4109
													19.2	0.0586633	-0.152727	0.108465	0.220252		19.2	1.85549	6.1645	2.5025	-1.12915	1.5259	0.2137		19.2	-0.717127	-1.80051	-1.2207	0.6104	-0.4577		19.2	-0.58749	-0.0611	0.2441	-3.2959	0.76294		19.2	-0.483203	-1.00708	-0.5188	-0.9461	-0.24414	2.4414	-2.6245
													19.25	0.150229	0.305043	0.322171	-0.176527		19.25	2.002	6.7139	2.472	-0.91552	1.4954	0.2442		19.25	-0.74765	-2.16672	-1.00708	0.6104	-0.4272		19.25	-0.488298	-0.0611	0.3357	-2.9297	0.70191		19.25	-0.503517	-1.43433	-0.885	-0.3662	-0.30517	2.5025	-2.5329
													19.3	0.089158	-0.122287	0.169667	0.220094		19.3	1.82499	6.1951	2.533	-1.15966	1.4954	0.0611		19.3	-0.70949	-1.80051	-1.12915	0.5494	-0.4577		19.3	-0.56461	-0.0611	0.2441	-3.2349	0.79346		19.3	-0.4832	-1.00708	-0.4578	-1.0071	-0.21362	2.4109	-2.6245
													19.35	0.0993743	0.274483	0.291824	-0.268184		19.35	2.06912	6.897	2.472	-0.7324	1.4343	0.2747		19.35	-0.755272	-2.13621	-1.00708	0.5799	-0.4577		19.35	-0.564588	-0.1221	0.2441	-2.9907	0.61035		19.35	-0.473033	-1.43433	-0.9156	-0.3357	-0.30517	2.594	-2.4414
													19.4	0.129833	-0.0918477	0.10881	0.372537		19.4	1.77005	6.1035	2.5025	-1.28173	1.4954	0.0306		19.4	-0.70187	-1.77	-1.19018	0.5799	-0.4272		19.4	-0.572223	-0.0916	0.2441	-3.2654	0.82401		19.4	-0.488275	-0.91553	-0.5188	-0.9766	-0.21362	2.3499	-2.655
													19.45	0.0891587	0.274422	0.291996	-0.298942		19.45	2.0203	6.7444	2.472	-0.7629	1.4343	0.2137		19.45	-0.747647	-2.13621	-1.00708	0.5799	-0.4272		19.45	-0.518808	-0.0916	0.3052	-2.9297	0.64087		19.45	-0.442497	-1.40381	-0.885	-0.3357	-0.30517	2.7466	-2.4719
													19.5	0.160358	-0.030808	0.139502	0.372379		19.5	1.80666	6.1645	2.5025	-1.2207	1.4954	0.0916		19.5	-0.694245	-1.77	-1.19018	0.6409	-0.4577		19.5	-0.534073	0	0.2746	-3.2349	0.82401		19.5	-0.483208	-0.88501	-0.4883	-0.9766	-0.24414	2.2583	-2.5635
													19.55	0.0484507	0.213262	0.322689	-0.390599		19.55	2.09352	6.7749	2.4414	-0.7019	1.4954	0.4578		19.55	-0.732402	-2.16672	-1.03759	0.7019	-0.4272		19.55	-0.549338	-0.0916	0.2441	-2.9602	0.61035		19.55	-0.437427	-1.37329	-0.824	-0.3357	-0.30517	2.6245	-2.4109
													19.6	0.129836	-0.0308684	0.109155	0.311222		19.6	1.74563	6.073	2.5025	-1.28173	1.4954	-0.061		19.6	-0.701877	-1.83103	-1.19018	0.6714	-0.4577		19.6	-0.556973	-0.0916	0.2441	-3.2349	0.85451		19.6	-0.478112	-0.94605	-0.4273	-0.9461	-0.21362	2.3194	-2.655
													19.65	0.0382683	0.152201	0.322861	-0.360257		19.65	2.0386	6.7749	2.5025	-0.85449	1.4038	0.3663		19.65	-0.747675	-2.16672	-1.00708	0.6714	-0.4883		19.65	-0.518833	-0.0611	0.2746	-2.9297	0.64087		19.65	-0.508632	-1.46484	-0.9766	-0.3968	-0.27465	2.594	-2.5329
													19.7	0.139988	-0.000428779	0.109328	0.311064		19.7	1.83108	6.1645	2.472	-1.06811	1.4954	0.0916		19.7	-0.717122	-1.80051	-1.19018	0.5799	-0.4577		19.7	-0.541723	-0.0611	0.2746	-3.2349	0.85451		19.7	-0.447618	-0.85449	-0.5799	-0.9156	-0.21362	2.4414	-2.5635
													19.75	0.0382533	0.121641	0.323034	-0.329915		19.75	2.00198	6.7749	2.533	-0.885	1.4038	0.1832		19.75	-0.74002	-2.10569	-1.03759	0.6409	-0.4577		19.75	-0.54933	-0.0916	0.3357	-2.9297	0.48828		19.75	-0.523902	-1.46484	-0.9461	-0.3968	-0.30517	2.4414	-2.4719
													19.8	0.129806	0.0300108	0.1095	0.249907		19.8	1.84939	6.1035	2.5025	-1.09863	1.5259	0.2137		19.8	-0.686617	-1.80051	-1.15966	0.6409	-0.4272		19.8	-0.549348	-0.0916	0.2746	-3.2349	0.85451		19.8	-0.447575	-0.91553	-0.4883	-0.885	-0.21362	2.472	-2.655
													19.85	0.0789317	0.182581	0.292686	-0.238472		19.85	2.03248	6.8359	2.533	-0.85449	1.4648	0.1832		19.85	-0.76291	-2.13621	-1.09863	0.6409	-0.4577		19.85	-0.564595	-0.0916	0.2441	-2.9602	0.54932		19.85	-0.493383	-1.40381	-0.9156	-0.3968	-0.33569	2.533	-2.4414
													19.9	0.0992575	-0.000549522	0.109673	0.188649		19.9	1.81887	6.073	2.5025	-1.15966	1.5259	0.1526		19.9	-0.717122	-1.83103	-1.15966	0.5494	-0.4272		19.9	-0.556973	-0.1221	0.2746	-3.2654	0.88501		19.9	-0.473028	-0.94605	-0.5188	-0.9156	-0.21362	2.3499	-2.594
													19.95	0.139956	0.18252	0.323379	-0.0860296		19.95	2.0508	6.8359	2.533	-0.7324	1.4343	0.1832		19.95	-0.75528	-2.13621	-1.06811	0.6409	-0.4577		19.95	-0.534088	-0.0611	0.2746	-2.9602	0.61035		19.95	-0.467935	-1.46484	-0.9461	-0.3662	-0.30517	2.7466	-2.4719
													20	0.0687358	-0.000609893	0.0793252	0.127492		20	1.84938	6.134	2.5025	-1.2207	1.5564	0.2747		20	-0.701875	-1.86155	-1.12915	0.6104	-0.4272		20	-0.549348	-0.1221	0.2746	-3.2349	0.88501		20	-0.483208	-0.91553	-0.4883	-0.9461	-0.21362	2.2583	-2.594
													20.05	0.160275	0.21296	0.323552	-0.0556872		20.05	2.02638	6.8054	2.5025	-0.7324	1.4648	0.0916		20.05	-0.7324	-2.07517	-1.09863	0.7325	-0.4883		20.05	-0.5417	-0.0611	0.3052	-2.9297	0.5188		20.05	-0.45268	-1.40381	-0.9461	-0.4578	-0.30517	2.8382	-2.4414
													20.1	0.0585606	-0.0616703	0.110018	0.127334		20.1	1.83108	6.1035	2.5025	-1.2207	1.4954	0.2747		20.1	-0.69424	-1.83103	-1.09863	0.6104	-0.4577		20.1	-0.587473	-0.1526	0.2746	-3.2959	0.82401		20.1	-0.498447	-0.91553	-0.5188	-0.885	-0.27465	2.1973	-2.594
													20.15	0.160233	0.2434	0.354244	-0.116945		20.15	2.02027	6.8359	2.5635	-0.79345	1.4954	0		20.15	-0.77054	-2.13621	-1.12915	0.6409	-0.4577		20.15	-0.556965	-0.0611	0.2441	-2.9907	0.57984		20.15	-0.45776	-1.40381	-0.885	-0.4273	-0.27465	2.7466	-2.5024
													20.2	0.0585389	-0.0617306	0.0796704	0.157677		20.2	1.87381	6.073	2.5025	-1.09863	1.5259	0.3663		20.2	-0.724755	-1.89207	-1.12915	0.5799	-0.4577		20.2	-0.541698	-0.1221	0.3357	-3.2349	0.85451		20.2	-0.503518	-0.97656	-0.5188	-0.885	-0.27465	2.3194	-2.6855
													20.25	0.129751	0.273939	0.354417	-0.239102		20.25	1.97756	6.7444	2.533	-0.885	1.4343	0.0611		20.25	-0.762902	-2.04465	-1.15966	0.6104	-0.4577		20.25	-0.556955	-0.0916	0.3662	-2.9907	0.48828		20.25	-0.503543	-1.37329	-0.9766	-0.4883	-0.30517	2.5635	-2.4414
													20.3	0.0686836	-0.061791	0.0493229	0.218519		20.3	1.85548	6.1035	2.5025	-1.03759	1.4648	0.2442		20.3	-0.701875	-1.89207	-1.09863	0.6104	-0.4272		20.3	-0.61037	-0.1526	0.2136	-3.2349	0.73242		20.3	-0.457745	-0.91553	-0.5493	-0.885	-0.24414	2.472	-2.6245
													20.35	0.0992027	0.273879	0.354589	-0.33086		20.35	2.02639	6.897	2.533	-0.94604	1.4954	0.1526		20.35	-0.793442	-2.10569	-1.19018	0.6104	-0.4883		20.35	-0.534058	-0.0916	0.3052	-2.9907	0.64087		20.35	-0.508627	-1.34277	-0.9156	-0.4273	-0.33569	2.5025	-2.5329
													20.4	0.0788684	-0.0618514	0.0494955	0.248961		20.4	1.80056	6.012	2.472	-1.03759	1.4648	0.0916		20.4	-0.724757	-1.9531	-1.09863	0.6104	-0.4577		20.4	-0.564598	-0.1526	0.2746	-3.2044	0.82401		20.4	-0.513692	-1.0376	-0.5493	-0.885	-0.27465	2.3499	-2.6855
													20.45	0.058481	0.243218	0.324242	-0.392017		20.45	2.00808	6.7139	2.594	-0.85449	1.4038	0.1832		20.45	-0.778162	-2.10569	-1.15966	0.5799	-0.4272		20.45	-0.518808	-0.0916	0.3357	-2.9602	0.64087		20.45	-0.483207	-1.34277	-0.9156	-0.4578	-0.30517	2.533	-2.4109
													20.5	0.129687	-0.0619117	0.049668	0.401304		20.5	1.80056	6.073	2.472	-1.06811	1.3733	0.1526		20.5	-0.724777	-1.92258	-1.09863	0.6104	-0.4883		20.5	-0.549348	-0.1221	0.2746	-3.2044	0.85451		20.5	-0.50864	-1.0376	-0.5799	-0.824	-0.24414	2.2583	-2.6245
													20.55	0.048299	0.212658	0.324414	-0.392175		20.55	2.05689	6.8054	2.5635	-0.79345	1.4648	0.2442		20.55	-0.770537	-2.10569	-1.15966	0.6409	-0.4577		20.55	-0.503553	-0.0916	0.3967	-2.9907	0.67139		20.55	-0.478103	-1.34277	-0.9156	-0.4883	-0.27465	2.6551	-2.5024
													20.6	0.119505	-0.0314721	0.0498406	0.340146		20.6	1.77003	6.012	2.4414	-1.15966	1.4648	0.0916		20.6	-0.724757	-1.9531	-1.09863	0.6104	-0.4577		20.6	-0.595122	-0.0916	0.2136	-3.2044	0.70191		20.6	-0.544212	-1.06812	-0.5493	-0.824	-0.27465	2.1363	-2.6855
													20.65	0.0381243	0.212598	0.355107	-0.453332		20.65	2.07521	6.8054	2.594	-0.79345	1.4038	0.3663		20.65	-0.747645	-2.04465	-1.09863	0.5799	-0.4272		20.65	-0.526428	-0.1221	0.3052	-2.9602	0.67139		20.65	-0.452692	-1.31226	-0.9156	-0.5188	-0.33569	2.8076	-2.4414
													20.7	0.129653	-0.0315325	0.0195032	0.400989		20.7	1.80667	6.012	2.472	-1.09863	1.4648	0.1832		20.7	-0.724762	-1.9531	-1.12915	0.6104	-0.4272		20.7	-0.58749	-0.1221	0.2441	-3.2349	0.76294		20.7	-0.523878	-1.09863	-0.6104	-0.885	-0.24414	2.2889	-2.594
													20.75	0.0686087	0.182037	0.355279	-0.33149		20.75	2.06298	6.8054	2.6245	-0.85449	1.4343	0.3052		20.75	-0.77053	-2.07517	-1.12915	0.5799	-0.4577		20.75	-0.534083	-0.0916	0.3357	-3.0213	0.64087		20.75	-0.488275	-1.31226	-0.824	-0.5493	-0.33569	2.5635	-2.4719
													20.8	0.139815	0.0294071	0.0807057	0.309331		20.8	1.87992	6.012	2.5025	-1.03759	1.5259	0.3968		20.8	-0.740017	-1.98362	-1.12915	0.6104	-0.4577		20.8	-0.610358	-0.1221	0.2136	-3.1738	0.64087		20.8	-0.5239	-1.12915	-0.5799	-0.763	-0.27465	2.2583	-2.655
													20.85	0.0685937	0.151477	0.355452	-0.301148		20.85	1.99585	6.8359	2.594	-0.97656	1.3733	0.1526		20.85	-0.74765	-2.07517	-1.09863	0.6409	-0.4577		20.85	-0.488273	-0.1221	0.3357	-2.9907	0.82401		20.85	-0.432342	-1.2207	-0.9156	-0.4578	-0.27465	2.6856	-2.4109
													20.9	0.0991264	-0.00115323	0.0503583	0.248174		20.9	1.87992	6.073	2.472	-0.91552	1.3733	0.3968		20.9	-0.747647	-2.01414	-1.12915	0.5799	-0.4272		20.9	-0.625622	-0.1526	0.1831	-3.2349	0.70191		20.9	-0.478118	-1.15967	-0.5799	-0.763	-0.24414	2.5025	-2.6245
													20.95	0.0889455	0.0904166	0.355625	-0.179205		20.95	1.99587	6.897	2.5635	-0.97656	1.3733	0.1221		20.95	-0.74002	-2.10569	-1.03759	0.6409	-0.4577		20.95	-0.495915	-0.0916	0.3357	-2.9907	0.76294		20.95	-0.503532	-1.25122	-0.885	-0.5799	-0.30517	2.533	-2.5329
													21	0.0991111	0.0903864	0.0505309	0.156416		21	1.87989	6.134	2.4414	-0.97656	1.4038	0.3968		21	-0.71714	-1.9531	-1.15966	0.6714	-0.4272		21	-0.640875	-0.1526	0.2441	-3.1738	0.5188		21	-0.473028	-1.09863	-0.5188	-0.7935	-0.24414	2.4109	-2.594
													21.05	0.109264	0.0597562	0.355797	-0.0877626		21.05	2.02028	6.897	2.594	-0.885	1.4038	0.0916		21.05	-0.724787	-1.98362	-1.09863	0.6714	-0.4883		21.05	-0.442523	-0.0611	0.3967	-2.9297	0.82401		21.05	-0.442515	-1.25122	-0.7935	-0.6104	-0.30517	2.7466	-2.4414
													21.1	0.0787627	0.090326	0.0507034	0.0952586		21.1	1.88601	6.0425	2.5025	-1.09863	1.4954	0.4883		21.1	-0.724765	-1.9531	-1.15966	0.6714	-0.4577		21.1	-0.656138	-0.1526	0.1526	-3.2349	0.61035		21.1	-0.483185	-1.19019	-0.5493	-0.7019	-0.21362	2.3804	-2.6245
													21.15	0.0990819	0.0291958	0.35597	-0.0879201		21.15	2.02638	6.8665	2.594	-0.85449	1.4343	0.0916		21.15	-0.717137	-1.98362	-1.09863	0.6714	-0.4577		21.15	-0.473035	-0.0305	0.3662	-3.0213	0.79346		21.15	-0.457753	-1.12915	-0.8545	-0.5799	-0.30517	2.6551	-2.5329
													21.2	0.0990809	0.0902657	0.050876	0.156101		21.2	1.89821	6.1035	2.533	-1.00707	1.4038	0.4578		21.2	-0.717132	-1.89207	-1.15966	0.6409	-0.4577		21.2	-0.587473	-0.1221	0.2136	-3.1433	0.70191		21.2	-0.457768	-1.09863	-0.5799	-0.7019	-0.15258	2.3499	-2.5635
													21.25	0.0888998	0.0902355	0.356142	-0.179678		21.25	2.00806	6.8054	2.594	-0.85449	1.4343	0.0611		21.25	-0.732392	-2.01414	-1.09863	0.6409	-0.4577		21.25	-0.465415	-0.0611	0.3662	-2.9297	0.76294		21.25	-0.447612	-1.25122	-0.9156	-0.6104	-0.27465	2.8076	-2.4414
													21.3	0.109229	0.0902053	0.0205386	0.216944		21.3	1.87381	6.012	2.472	-1.00707	1.4648	0.4273		21.3	-0.740032	-1.92258	-1.12915	0.6104	-0.5188		21.3	-0.633233	-0.1526	0.1526	-3.1738	0.64087		21.3	-0.513717	-1.2207	-0.6409	-0.763	-0.1831	2.3194	-2.594
													21.35	0.078725	0.120675	0.386835	-0.271335		21.35	1.98977	6.8054	2.6551	-1.00707	1.4038	0.0916		21.35	-0.74002	-2.04465	-1.09863	0.6409	-0.4577		21.35	-0.450148	-0.0611	0.4272	-2.9907	0.82401		21.35	-0.452673	-1.15967	-0.8545	-0.5799	-0.30517	2.6856	-2.5024
													21.4	0.129551	0.0595449	0.0512211	0.277886		21.4	1.92262	6.073	2.472	-0.885	1.4343	0.5188		21.4	-0.717155	-1.89207	-1.12915	0.6409	-0.4883		21.4	-0.648528	-0.1526	0.0915	-3.2044	0.67139		21.4	-0.483205	-1.09863	-0.6409	-0.7325	-0.1831	2.3804	-2.6245
													21.45	0.0787097	0.120615	0.387007	-0.271493		21.45	2.03248	6.8359	2.6245	-1.03759	1.5259	0.2137		21.45	-0.7553	-2.04465	-1.12915	0.6409	-0.4883		21.45	-0.473023	-0.0305	0.3662	-2.9297	0.70191		21.45	-0.462853	-1.12915	-0.885	-0.5799	-0.30517	2.533	-2.4109
													21.5	0.139699	0.0289845	0.0208837	0.369228		21.5	1.93482	6.1035	2.533	-0.85449	1.4343	0.4578		21.5	-0.694252	-1.92258	-1.09863	0.7325	-0.4883		21.5	-0.579835	-0.1526	0.1831	-3.1433	0.79346		21.5	-0.478103	-1.25122	-0.6104	-0.7019	-0.1831	2.472	-2.594
													21.55	0.037988	0.151054	0.35666	-0.39375		21.55	2.01416	6.8359	2.6245	-1.03759	1.4648	0.1832		21.55	-0.755267	-2.10569	-1.19018	0.7325	-0.4577		21.55	-0.465395	-0.0305	0.3967	-2.9602	0.73242		21.55	-0.493362	-1.2207	-0.885	-0.5188	-0.30517	2.4414	-2.4719
													21.6	0.149884	-0.00157583	0.0210563	0.430171		21.6	1.91042	6.134	2.5025	-0.885	1.4343	0.3663		21.6	-0.694275	-1.89207	-1.09863	0.7019	-0.4883		21.6	-0.640903	-0.1526	0.122	-3.2044	0.67139		21.6	-0.457765	-1.15967	-0.6104	-0.6714	-0.21362	2.5025	-2.594
													21.65	0.0278063	0.150994	0.356833	-0.424408		21.65	2.04471	6.8054	2.6551	-0.94604	1.5259	0.1832		21.65	-0.755277	-2.04465	-1.15966	0.6409	-0.4577		21.65	-0.473048	-0.0611	0.3967	-2.9297	0.70191		21.65	-0.483187	-1.12915	-0.8545	-0.6714	-0.30517	2.533	-2.4719
													21.7	0.149869	-0.0016362	0.0212288	0.430013		21.7	1.85547	6.073	2.4414	-0.94604	1.4038	0.3052		21.7	-0.656085	-1.86155	-1.03759	0.7325	-0.4577		21.7	-0.587465	-0.1221	0.1526	-3.1433	0.76294		21.7	-0.493357	-1.06812	-0.6714	-0.6714	-0.21362	2.3194	-2.655
													21.75	0.048118	0.181434	0.326485	-0.363565		21.75	2.02029	6.7749	2.594	-0.97656	1.4954	0.2137		21.75	-0.747662	-2.07517	-1.19018	0.7019	-0.4272		21.75	-0.526463	-0.0611	0.3662	-3.0213	0.61035		21.75	-0.452665	-1.28174	-0.824	-0.5493	-0.27465	2.6856	-2.4719
													21.8	0.11932	-0.00169658	0.0214014	0.338256		21.8	1.89822	6.1035	2.472	-0.91552	1.4954	0.3357		21.8	-0.671367	-1.92258	-1.03759	0.763	-0.4883		21.8	-0.59511	-0.1221	0.1526	-3.2044	0.79346		21.8	-0.483195	-1.12915	-0.5188	-0.763	-0.21362	2.2889	-2.5635
													21.85	0.0684427	0.150873	0.357178	-0.302723		21.85	2.04469	6.7749	2.6856	-1.00707	1.4648	0.3052		21.85	-0.770532	-2.07517	-1.15966	0.6104	-0.4577		21.85	-0.518813	-0.0916	0.3967	-2.9907	0.61035		21.85	-0.467932	-1.2207	-0.885	-0.6104	-0.33569	2.6856	-2.4414
													21.9	0.088805	-0.00175695	0.0215739	0.246598		21.9	1.89823	6.0425	2.472	-0.82397	1.4954	0.3052		21.9	-0.67138	-1.83103	-1.03759	0.6714	-0.4883		21.9	-0.61039	-0.0916	0.0915	-3.2044	0.76294		21.9	-0.462857	-1.06812	-0.5799	-0.6409	-0.21362	2.3499	-2.6245
													21.95	0.0989677	0.120313	0.38787	-0.21128		21.95	1.97755	6.8359	2.6551	-1.12915	1.3733	0.1526		21.95	-0.762917	-2.07517	-1.2207	0.7019	-0.4577		21.95	-0.511165	-0.0305	0.3967	-2.9907	0.57984		21.95	-0.493375	-1.31226	-0.8545	-0.5799	-0.33569	2.594	-2.4719
													22	0.0582501	0.0591827	-0.00877349	0.124341		22	1.94094	6.1645	2.472	-0.7629	1.4343	0.3968		22	-0.656105	-1.83103	-1.03759	0.763	-0.5188		22	-0.579873	-0.0611	0.122	-3.0823	0.70191		22	-0.478123	-1.06812	-0.7019	-0.763	-0.21362	2.4414	-2.5635
													22.05	0.0989458	0.0897525	0.357523	-0.150438		22.05	1.98365	6.7749	2.6551	-1.09863	1.4648	0.1221		22.05	-0.770527	-2.13621	-1.2207	0.7325	-0.4577		22.05	-0.572243	-0.0611	0.4272	-3.0518	0.39673		22.05	-0.528968	-1.28174	-0.824	-0.6104	-0.30517	2.3499	-2.5024
													22.1	0.0684414	0.120222	0.0219191	0.0631832		22.1	1.95313	6.073	2.5025	-0.79345	1.4648	0.5188		22.1	-0.656085	-1.86155	-1.03759	0.7325	-0.4577		22.1	-0.541698	-0.1221	0.1831	-3.1128	0.88501		22.1	-0.457767	-1.00708	-0.6714	-0.7325	-0.21362	2.533	-2.655
													22.15	0.109097	0.0590921	0.357695	-0.0894955		22.15	1.96535	6.7749	2.6856	-1.09863	1.4038	0.0611		22.15	-0.778172	-2.10569	-1.2207	0.6714	-0.4577		22.15	-0.518825	-0.0611	0.4272	-2.9602	0.5188		22.15	-0.53914	-1.34277	-0.8545	-0.6409	-0.30517	2.4109	-2.5024
													22.2	0.0989199	0.120162	-0.00842836	0.185026		22.2	1.97145	6.134	2.5025	-0.79345	1.4954	0.5188		22.2	-0.663735	-1.86155	-1.03759	0.7325	-0.4883		22.2	-0.579848	-0.1526	0.122	-3.1738	0.88501		22.2	-0.442498	-0.94605	-0.6714	-0.6409	-0.24414	2.472	-2.6245
													22.25	0.139582	0.0285318	0.357868	0.0323469		22.25	1.97147	6.7139	2.6551	-0.97656	1.5869	-0.122		22.25	-0.755287	-2.07517	-1.19018	0.7019	-0.4577		22.25	-0.503565	-0.0305	0.4577	-3.0213	0.57984		22.25	-0.518793	-1.34277	-0.824	-0.5799	-0.33569	2.5025	-2.5329
													22.3	0.0684048	0.150602	-0.0082558	0.0628682		22.3	1.90432	6.0425	2.472	-0.885	1.4038	0.4883		22.3	-0.648477	-1.83103	-1.00708	0.7325	-0.4883		22.3	-0.534073	-0.1526	0.1831	-3.0823	0.91551		22.3	-0.462858	-1.0376	-0.6104	-0.6409	-0.27465	2.4414	-2.655
													22.35	0.11924	0.0284714	0.38856	-0.0593106		22.35	1.94705	6.7749	2.5635	-0.97656	1.4954	-0.122		22.35	-0.785817	-2.10569	-1.19018	0.6714	-0.5188		22.35	-0.572235	-0.0611	0.3662	-3.0518	0.45776		22.35	-0.518792	-1.31226	-0.7935	-0.6409	-0.33569	2.472	-2.5024
													22.4	0.0683961	0.120041	0.0224368	0.0627106		22.4	1.93483	6.1035	2.533	-0.79345	1.4343	0.3968		22.4	-0.671385	-1.86155	-1.03759	0.7019	-0.4883		22.4	-0.587473	-0.2136	0.122	-3.1738	0.91551		22.4	-0.46794	-1.0376	-0.6104	-0.7019	-0.24414	2.3804	-2.594
													22.45	0.0683587	-0.00208899	0.388733	-0.181568		22.45	1.92873	6.7444	2.6551	-1.12915	1.5564	-0.1831		22.45	-0.785817	-2.07517	-1.2207	0.6409	-0.4883		22.45	-0.549343	-0.0611	0.4272	-2.9602	0.39673		22.45	-0.518797	-1.43433	-0.8545	-0.6104	-0.27465	2.5025	-2.4414
													22.5	0.129381	0.180981	0.0226093	0.184553		22.5	1.97146	6.134	2.472	-0.7629	1.4648	0.5494		22.5	-0.671365	-1.86155	-1.06811	0.7019	-0.4577		22.5	-0.587473	-0.1831	0.1526	-3.2044	0.88501		22.5	-0.452677	-1.06812	-0.6104	-0.6409	-0.24414	2.5025	-2.655
													22.55	0.0480035	-0.00214936	0.358386	-0.212226		22.55	1.94704	6.7749	2.6245	-1.25122	1.5564	0.0306		22.55	-0.755287	-2.07517	-1.19018	0.7019	-0.4577		22.55	-0.526443	0	0.4577	-2.9602	0.39673		22.55	-0.513722	-1.28174	-0.7935	-0.5799	-0.33569	2.3804	-2.4719
													22.6	0.159893	0.21142	-0.00773811	0.275996		22.6	1.97758	6.1035	2.472	-0.7324	1.4954	0.5494		22.6	-0.717152	-1.92258	-1.09863	0.6714	-0.5188		22.6	-0.526423	-0.1831	0.2136	-3.1128	0.97661		22.6	-0.452678	-1.06812	-0.7019	-0.7019	-0.27465	2.6245	-2.594
													22.65	0.0378284	-0.00220973	0.389078	-0.273383		22.65	1.94095	6.7139	2.6551	-1.15966	1.5869	-0.0915		22.65	-0.778162	-2.10569	-1.15966	0.5494	-0.3967		22.65	-0.564613	-0.0611	0.3967	-3.0213	0.42725		22.65	-0.564572	-1.31226	-0.824	-0.7325	-0.30517	2.3194	-2.5329
													22.7	0.180218	0.21136	0.0229545	0.306338		22.7	1.94704	6.1035	2.472	-0.7324	1.4648	0.4273		22.7	-0.671365	-1.86155	-1.06811	0.7325	-0.4883		22.7	-0.564573	-0.1831	0.1526	-3.1433	0.91551		22.7	-0.442497	-1.09863	-0.6409	-0.6409	-0.27465	2.6856	-2.6855
													22.75	0.0683066	0.0282299	0.358731	-0.182041		22.75	1.95313	6.7139	2.594	-1.12915	1.5869	0		22.75	-0.73238	-2.07517	-1.12915	0.7325	-0.4577		22.75	-0.541713	-0.0305	0.4577	-3.0213	0.42725		22.75	-0.544218	-1.25122	-0.885	-0.6409	-0.33569	2.3194	-2.4719
													22.8	0.149696	0.1503	-0.00739298	0.30618		22.8	1.91041	6.134	2.4109	-0.82397	1.4648	0.3663		22.8	-0.68662	-1.89207	-1.06811	0.7325	-0.5188		22.8	-0.564598	-0.1831	0.2136	-3.2349	0.94601		22.8	-0.447598	-1.12915	-0.6104	-0.6714	-0.24414	2.594	-2.6245
													22.85	0.0479648	0.0281695	0.389423	-0.273698		22.85	1.98978	6.7139	2.6551	-1.03759	1.5564	0.0611		22.85	-0.740047	-2.01414	-1.12915	0.6714	-0.4883		22.85	-0.549325	-0.0611	0.3357	-2.9907	0.5188		22.85	-0.503557	-1.15967	-0.7935	-0.6409	-0.30517	2.4414	-2.5635
													22.9	0.170014	0.150239	-0.00722041	0.367023		22.9	1.9043	6.1035	2.4414	-0.85449	1.4954	0.3357		22.9	-0.701877	-1.92258	-1.09863	0.7325	-0.5188		22.9	-0.556948	-0.1831	0.1831	-3.1433	0.91551		22.9	-0.488285	-1.15967	-0.7019	-0.6409	-0.24414	2.4414	-2.6245
													22.95	0.108983	0.0892092	0.389596	-0.151856		22.95	2.03248	6.7749	2.6245	-1.03759	1.5564	0.2442		22.95	-0.762902	-2.04465	-1.15966	0.6104	-0.4577		22.95	-0.579838	-0.0305	0.3662	-3.0823	0.42725		22.95	-0.483195	-1.2207	-0.7935	-0.6104	-0.30517	2.5025	-2.4719
													23	0.0886321	0.089179	-0.00704785	0.183765		23	1.94094	6.1645	2.472	-0.7324	1.4954	0.3052		23	-0.7019	-1.86155	-1.12915	0.6714	-0.4883		23	-0.564573	-0.1831	0.1526	-3.1433	0.91551		23	-0.483198	-1.12915	-0.7019	-0.6714	-0.24414	2.4414	-2.594
													23.05	0.129304	0.0585488	0.420278	-0.0909134		23.05	1.95922	6.6833	2.6245	-1.19018	1.5564	0.1221		23.05	-0.755275	-2.01414	-1.15966	0.6104	-0.4577		23.05	-0.579855	-0.0611	0.4272	-2.9907	0.30518		23.05	-0.493353	-1.12915	-0.8545	-0.6409	-0.30517	2.472	-2.5024
													23.1	0.0886172	0.119619	-0.00687529	0.153108		23.1	1.97754	6.1645	2.4414	-0.6409	1.5564	0.3663		23.1	-0.69427	-1.89207	-1.06811	0.7019	-0.5188		23.1	-0.556948	-0.2136	0.2136	-3.1738	0.94601		23.1	-0.447607	-1.19019	-0.5799	-0.6714	-0.27465	2.594	-2.5635
													23.15	0.149653	0.0890884	0.389941	-0.0300709		23.15	1.95925	6.7444	2.6245	-1.12915	1.5259	0.0306		23.15	-0.740025	-2.01414	-1.15966	0.6714	-0.4577		23.15	-0.57986	-0.0916	0.3357	-3.0213	0.45776		23.15	-0.50862	-1.12915	-0.8545	-0.6409	-0.30517	2.3499	-2.4719
													23.2	0.0682618	0.119558	-0.0372227	0.12245		23.2	1.96536	6.134	2.472	-0.6714	1.5259	0.3663		23.2	-0.701902	-1.9531	-1.06811	0.7019	-0.4883		23.2	-0.541698	-0.1221	0.1526	-3.1433	0.94601		23.2	-0.483215	-1.28174	-0.6409	-0.7325	-0.27465	2.6245	-2.594
													23.25	0.169971	0.089028	0.390114	0.0307715		23.25	1.92871	6.6528	2.594	-1.15966	1.5564	0		23.25	-0.7324	-1.9531	-1.2207	0.7019	-0.4577		23.25	-0.556963	-0.0611	0.3967	-2.9907	0.42725		23.25	-0.523887	-1.09863	-0.7935	-0.6409	-0.33569	2.2278	-2.5024
													23.3	0.0478802	0.149998	-0.0370502	0.0306928		23.3	1.92874	6.1035	2.4414	-0.7629	1.4954	0.3663		23.3	-0.694247	-1.9531	-1.03759	0.7325	-0.5188		23.3	-0.572223	-0.1831	0.1831	-3.2044	0.91551		23.3	-0.462848	-1.28174	-0.6104	-0.7019	-0.27465	2.6856	-2.594
													23.35	0.180126	0.0278677	0.420796	0.091714		23.35	1.94702	6.6223	2.6245	-1.06811	1.5869	-0.0305		23.35	-0.74765	-1.98362	-1.19018	0.6409	-0.4577		23.35	-0.556955	-0.1221	0.3662	-2.9602	0.48828		23.35	-0.534078	-1.12915	-0.9156	-0.5799	-0.39672	2.2583	-2.4414
													23.4	0.0580382	0.180437	-0.00635759	3.52135e-05		23.4	1.98369	6.1951	2.472	-0.82397	1.4954	0.5799		23.4	-0.67899	-1.92258	-1.00708	0.6714	-0.4577		23.4	-0.556973	-0.1831	0.2136	-3.2044	0.94601		23.4	-0.47813	-1.28174	-0.6104	-0.763	-0.24414	2.594	-2.5635
													23.45	0.169941	0.0278073	0.390459	0.0915564		23.45	1.9226	6.6528	2.6245	-1.03759	1.5564	-0.1831		23.45	-0.77055	-1.9531	-1.2207	0.5799	-0.4883		23.45	-0.587468	-0.0916	0.3357	-2.9907	0.39673		23.45	-0.478105	-1.06812	-0.824	-0.5799	-0.36621	2.472	-2.5024
													23.5	0.0580432	0.180377	-0.067225	0.0609777		23.5	1.98977	6.1645	2.472	-0.79345	1.5259	0.5799		23.5	-0.717147	-1.9531	-1.03759	0.6409	-0.5188		23.5	-0.572223	-0.2442	0.2136	-3.1433	0.88501		23.5	-0.52386	-1.37329	-0.7019	-0.7019	-0.30517	2.472	-2.5329
													23.55	0.139419	-0.00275307	0.360111	0.0608989		23.55	1.89209	6.6528	2.594	-1.09863	1.5564	-0.2441		23.55	-0.79343	-1.9531	-1.25122	0.5494	-0.5188		23.55	-0.556968	-0.0916	0.4272	-2.9602	0.39673		23.55	-0.483203	-1.0376	-0.7935	-0.6409	-0.39672	2.4414	-2.4719
													23.6	0.0783349	0.241317	-0.0365325	0.0302201		23.6	1.97146	6.073	2.472	-0.7324	1.4648	0.5799		23.6	-0.70952	-1.9531	-1.00708	0.6409	-0.5188		23.6	-0.610365	-0.2136	0.2136	-3.2044	0.76294		23.6	-0.473028	-1.25122	-0.6104	-0.6409	-0.27465	2.594	-2.655
													23.65	0.119044	-0.00281345	0.390804	-0.0308586		23.65	1.9165	6.6223	2.6245	-1.19018	1.6174	-0.0915		23.65	-0.762897	-1.89207	-1.25122	0.5494	-0.4577		23.65	-0.579835	-0.1526	0.3662	-2.9907	0.45776		23.65	-0.483198	-1.00708	-0.8545	-0.6104	-0.36621	2.4109	-2.4719
													23.7	0.139386	0.271856	-0.0363599	0.182663		23.7	2.02638	6.2561	2.533	-0.6714	1.4648	0.5494		23.7	-0.68664	-1.98362	-0.94604	0.7019	-0.5188		23.7	-0.564573	-0.2136	0.1831	-3.1433	0.91551		23.7	-0.493377	-1.37329	-0.6104	-0.7935	-0.30517	2.7161	-2.594
													23.75	0.0681554	-0.0333738	0.360456	-0.122616		23.75	1.87989	6.5918	2.594	-1.15966	1.6174	-0.2441		23.75	-0.74765	-1.92258	-1.25122	0.6409	-0.4577		23.75	-0.56461	-0.0611	0.3662	-3.0213	0.45776		23.75	-0.493357	-1.0376	-0.824	-0.5493	-0.42724	2.3194	-2.4414
													23.8	0.149538	0.271796	-0.0361873	0.213005		23.8	1.97754	6.1035	2.472	-0.6714	1.4648	0.5188		23.8	-0.709525	-1.98362	-1.00708	0.6714	-0.5188		23.8	-0.541698	-0.1831	0.2136	-3.1433	0.94601		23.8	-0.49846	-1.37329	-0.7019	-0.7325	-0.30517	2.8076	-2.6855
													23.85	0.078347	-0.0639342	0.391149	-0.0921737		23.85	1.95313	6.6833	2.6551	-1.09863	1.6174	-0.0915		23.85	-0.762902	-1.92258	-1.28173	0.6104	-0.4577		23.85	-0.526455	-0.0611	0.3967	-2.9297	0.48828		23.85	-0.53405	-1.00708	-0.9156	-0.5493	-0.39672	2.1668	-2.5024
													23.9	0.18005	0.302236	-0.0665348	0.304448		23.9	1.94705	6.1951	2.472	-0.82397	1.4343	0.4578		23.9	-0.679015	-1.98362	-0.94604	0.7019	-0.4883		23.9	-0.587448	-0.2136	0.1831	-3.1738	0.85451		23.9	-0.47303	-1.37329	-0.6409	-0.7019	-0.33569	2.7771	-2.5635
													23.95	0.078332	-0.0639946	0.391322	-0.0923313		23.95	1.99585	6.6833	2.6245	-0.97656	1.6785	-0.0305		23.95	-0.770527	-1.92258	-1.28173	0.5799	-0.4577		23.95	-0.587488	-0.0611	0.3052	-3.0213	0.42725		23.95	-0.49846	-1.06812	-0.8545	-0.5799	-0.42724	2.4109	-2.4719
													24	0.149508	0.302175	-0.0358422	0.18219		24	1.95314	6.1951	2.472	-0.85449	1.4648	0.4883		24	-0.67138	-1.9531	-0.91552	0.6714	-0.4883		24	-0.595098	-0.2442	0.2136	-3.1738	0.82401		24	-0.488282	-1.25122	-0.6714	-0.763	-0.30517	2.6856	-2.6245
													24.05	0.108817	-0.0640549	0.391494	-0.000988799		24.05	1.99587	6.6223	2.6856	-0.97656	1.5869	0.0611		24.05	-0.793437	-1.98362	-1.28173	0.5799	-0.4883		24.05	-0.52644	-0.0916	0.3967	-2.9907	0.57984		24.05	-0.47809	-1.0376	-0.885	-0.5188	-0.42724	2.5025	-2.5024
													24.1	0.108819	0.302115	-0.0661896	0.0905324		24.1	1.92873	6.2256	2.4109	-0.82397	1.4343	0.3968		24.1	-0.68664	-1.98362	-0.94604	0.7019	-0.5188		24.1	-0.59511	-0.1831	0.2136	-3.2044	0.79346		24.1	-0.53916	-1.34277	-0.763	-0.763	-0.33569	2.5635	-2.594
													24.15	0.118972	-0.0641153	0.422177	-0.00114634		24.15	1.96534	6.5613	2.594	-1.03759	1.6174	0.0916		24.15	-0.747652	-1.92258	-1.28173	0.6714	-0.4577		24.15	-0.534075	-0.0611	0.3662	-2.9602	0.5188		24.15	-0.48321	-1.06812	-0.9156	-0.6104	-0.42724	2.5635	-2.4414
													24.2	0.0986109	0.302055	-0.0354971	0.0292749		24.2	1.96536	6.2561	2.4414	-0.7324	1.4954	0.3663		24.2	-0.686625	-1.98362	-1.00708	0.763	-0.5188		24.2	-0.579848	-0.2442	0.2136	-3.1738	0.88501		24.2	-0.498463	-1.19019	-0.7019	-0.7325	-0.33569	2.594	-2.6245
													24.25	0.149486	-0.0641757	0.391839	0.120796		24.25	1.97144	6.6833	2.594	-1.06811	1.5564	0.0916		24.25	-0.755275	-1.9531	-1.2207	0.6104	-0.4577		24.25	-0.51879	-0.0305	0.3662	-2.9907	0.57984		24.25	-0.534055	-1.15967	-0.885	-0.6104	-0.45776	2.3194	-2.4109
													24.3	0.0986023	0.301994	-0.00480452	-0.00138265		24.3	1.97144	6.1645	2.472	-0.6714	1.5564	0.3357		24.3	-0.70953	-2.01414	-1.00708	0.7019	-0.5188		24.3	-0.579848	-0.2136	0.2136	-3.2044	0.88501		24.3	-0.483198	-1.2207	-0.6714	-0.7935	-0.33569	2.7161	-2.594
													24.35	0.159632	-0.033736	0.361492	0.151139		24.35	1.96534	6.5918	2.6245	-1.03759	1.6174	0.0306		24.35	-0.77056	-1.98362	-1.25122	0.6409	-0.4883		24.35	-0.52645	-0.0611	0.3967	-2.9602	0.5188		24.35	-0.528968	-1.19019	-0.8545	-0.5493	-0.39672	2.2583	-2.4414
													24.4	0.0782473	0.301934	-0.035152	-0.0320402		24.4	1.95315	6.1951	2.4414	-0.79345	1.5259	0.3968		24.4	-0.679015	-1.9531	-0.97656	0.7019	-0.4883		24.4	-0.595098	-0.2442	0.1831	-3.1433	0.82401		24.4	-0.473043	-1.15967	-0.7325	-0.7325	-0.33569	2.7466	-2.6245
													24.45	0.169783	-0.0337964	0.361664	0.181481		24.45	1.98365	6.5918	2.6245	-0.94604	1.5564	0.0916		24.45	-0.74003	-1.98362	-1.2207	0.7325	-0.4883		24.45	-0.534063	-0.1221	0.3357	-2.9602	0.61035		24.45	-0.52389	-1.2207	-0.8545	-0.5188	-0.42724	2.2583	-2.3804
													24.5	0.0375253	0.240773	-0.0654994	-0.0626977		24.5	1.9043	6.1035	2.4109	-0.85449	1.5564	0.3052		24.5	-0.656112	-1.89207	-1.00708	0.7935	-0.5188		24.5	-0.602715	-0.2136	0.2136	-3.1738	0.76294		24.5	-0.427248	-1.15967	-0.6714	-0.7019	-0.21362	2.7771	-2.594
													24.55	0.210468	0.0271432	0.361837	0.242423		24.55	2.01416	6.6833	2.594	-0.885	1.6174	0.0611		24.55	-0.755305	-2.01414	-1.19018	0.6714	-0.4883		24.55	-0.54169	-0.1221	0.3662	-2.9907	0.57984		24.55	-0.549312	-1.2207	-0.9461	-0.5493	-0.30517	2.2278	-2.5024
													24.6	0.0171437	0.240713	-0.0653268	-0.123955		24.6	1.94705	6.2866	2.472	-0.94604	1.4954	0.4273		24.6	-0.686622	-1.9531	-1.03759	0.763	-0.5188		24.6	-0.58746	-0.1831	0.1831	-3.1433	0.79346		24.6	-0.452672	-1.19019	-0.6714	-0.763	-0.24414	2.6551	-2.5024
													24.65	0.220626	0.0881828	0.392529	0.181166		24.65	1.97144	6.6223	2.6245	-0.85449	1.648	-0.1831		24.65	-0.770555	-1.98362	-1.2207	0.6104	-0.4883		24.65	-0.526445	-0.1221	0.4272	-2.9602	0.54932		24.65	-0.508628	-1.2207	-0.9156	-0.5493	-0.30517	2.4414	-2.5024
													24.7	0.037502	0.210153	-0.0346343	-0.0630128		24.7	1.98978	6.2256	2.472	-0.885	1.5564	0.5799		24.7	-0.709522	-1.92258	-1.06811	0.7019	-0.5493		24.7	-0.564573	-0.1831	0.1831	-3.1128	0.85451		24.7	-0.478108	-1.09863	-0.7019	-0.7935	-0.21362	2.5635	-2.6245
													24.75	0.190077	0.0575225	0.392702	0.120008		24.75	1.95315	6.5918	2.594	-0.94604	1.648	-0.122		24.75	-0.76293	-2.01414	-1.19018	0.6409	-0.4883		24.75	-0.526433	-0.1221	0.3357	-2.9602	0.64087		24.75	-0.523885	-1.28174	-0.9461	-0.5799	-0.30517	2.472	-2.5024
													24.8	0.05782	0.210092	-0.0344617	-0.00217035		24.8	1.97145	6.1951	2.4414	-0.79345	1.4648	0.5494		24.8	-0.717152	-1.9531	-1.06811	0.7019	-0.5493		24.8	-0.572198	-0.2136	0.2441	-3.1738	0.85451		24.8	-0.452677	-1.06812	-0.6409	-0.7935	-0.24414	2.5635	-2.5329
													24.85	0.159563	0.0269621	0.392875	0.0588509		24.85	1.95923	6.6833	2.594	-1.00707	1.6174	-0.0915		24.85	-0.785807	-2.04465	-1.19018	0.5799	-0.4883		24.85	-0.534063	-0.1526	0.3662	-2.9602	0.61035		24.85	-0.503528	-1.2207	-0.885	-0.5493	-0.30517	2.3804	-2.4414
													24.9	0.0679717	0.210032	-0.0342891	0.0281721		24.9	2.00808	6.2866	2.472	-0.85449	1.4954	0.6409		24.9	-0.694247	-1.92258	-1.06811	0.7325	-0.5188		24.9	-0.74768	-0.76296	0.1831	-3.1738	0.76294		24.9	-0.483207	-1.25122	-0.7019	-0.7325	-0.21362	2.6245	-2.6245
													24.95	0.169717	-0.00359827	0.423557	0.0891933		24.95	1.92872	6.5613	2.594	-0.91552	1.5869	-0.1831		24.95	-0.762925	-2.01414	-1.15966	0.6104	-0.4883		24.95	-0.52644	-0.0916	0.3357	-2.9297	0.57984		24.95	-0.513707	-1.19019	-0.9156	-0.4578	-0.27465	2.2889	-2.5329
													25	0.0984835	0.240472	-0.0646366	0.119615		25	1.96534	6.2561	2.4414	-0.91552	1.4648	0.5799		25	-0.717145	-1.89207	-1.06811	0.6104	-0.5188		25	-0.610348	-0.2136	0.2441	-3.1738	0.70191		25	-0.44759	-1.2207	-0.6714	-0.7935	-0.24414	2.7771	-2.5329
													25.05	0.169702	0.0268414	0.42373	0.0585358		25.05	2.00197	6.7749	2.6245	-0.82397	1.648	-0.2136		25.05	-0.762925	-2.01414	-1.15966	0.6104	-0.4883		25.05	-0.53407	-0.1221	0.3357	-2.8992	0.54932		25.05	-0.5188	-1.12915	-0.9461	-0.6104	-0.27465	2.3194	-2.4719
													25.1	0.098508	0.271011	-0.033944	0.058457		25.1	1.96537	6.2561	2.472	-0.97656	1.4954	0.5799		25.1	-0.701895	-1.89207	-1.06811	0.7019	-0.5493		25.1	-0.59509	-0.2136	0.2441	-3.1738	0.76294		25.1	-0.508643	-1.28174	-0.6409	-0.9461	-0.21362	2.6245	-2.594
													25.15	0.129017	-0.064719	0.393392	0.0583783		25.15	1.98977	6.5918	2.5635	-0.79345	1.6785	-0.0915		25.15	-0.77053	-2.01414	-1.19018	0.5799	-0.4577		25.15	-0.488308	-0.0916	0.3967	-2.8992	0.64087		25.15	-0.4832	-1.09863	-0.9156	-0.5188	-0.30517	2.4109	-2.4719
													25.2	0.0882864	0.301451	-0.0642914	0.0276995		25.2	1.94705	6.1951	2.5025	-1.00707	1.5564	0.4883		25.2	-0.717142	-1.92258	-1.03759	0.6409	-0.5493		25.2	-0.60271	-0.2136	0.1831	-3.1738	0.79346		25.2	-0.488297	-1.28174	-0.5799	-0.763	-0.24414	2.5635	-2.6245
													25.25	0.159469	-0.0953794	0.393565	0.180221		25.25	1.97755	6.6833	2.594	-0.82397	1.5869	-0.1525		25.25	-0.77055	-1.98362	-1.19018	0.5799	-0.4883		25.25	-0.518833	-0.0611	0.2746	-2.9297	0.64087		25.25	-0.457755	-1.00708	-1.0071	-0.5493	-0.27465	2.533	-2.4414
													25.3	0.0984377	0.36239	-0.0641189	-0.00295805		25.3	1.95926	6.1951	2.5025	-0.85449	1.4954	0.4578		25.3	-0.70189	-1.92258	-1.00708	0.6714	-0.5493		25.3	-0.595095	-0.2136	0.2746	-3.1738	0.73242		25.3	-0.503552	-1.37329	-0.6409	-0.7325	-0.21362	2.533	-2.594
													25.35	0.159447	-0.0954398	0.363217	0.210563		25.35	1.98366	6.5918	2.5635	-0.85449	1.648	-0.0305		25.35	-0.778185	-1.98362	-1.25122	0.6104	-0.4883		25.35	-0.511183	-0.1221	0.3357	-2.8992	0.64087		25.35	-0.432322	-0.97656	-0.9766	-0.3662	-0.30517	2.5025	-2.4719
													25.4	0.0882627	0.39283	-0.0334263	-0.0946156		25.4	1.95316	6.2866	2.472	-0.91552	1.4954	0.4273		25.4	-0.694265	-1.9531	-0.97656	0.7019	-0.5493		25.4	-0.617997	-0.1831	0.2136	-3.2044	0.70191		25.4	-0.503547	-1.31226	-0.6409	-0.763	-0.21362	2.472	-2.5635
													25.45	0.159465	-0.1565	0.36339	0.271506		25.45	2.01418	6.6833	2.594	-0.885	1.648	0.0306		25.45	-0.77056	-1.98362	-1.25122	0.7019	-0.5493		25.45	-0.503563	-0.0611	0.3357	-2.8992	0.61035		25.45	-0.457755	-1.00708	-0.9461	-0.5493	-0.27465	2.5025	-2.4719
													25.5	0.0475411	0.36227	-0.0637737	-0.155873		25.5	1.92264	6.1951	2.472	-0.91552	1.5259	0.3357		25.5	-0.74003	-2.01414	-1.00708	0.6104	-0.5493		25.5	-0.61797	-0.2136	0.1831	-3.1738	0.73242		25.5	-0.457763	-1.28174	-0.5188	-0.6714	-0.24414	2.6245	-2.655
													25.55	0.17979	-0.18706	0.394083	0.332348		25.55	2.0569	6.7139	2.6245	-0.7629	1.5869	0.1221		25.55	-0.785807	-1.9531	-1.28173	0.5799	-0.4883		25.55	-0.511183	-0.0916	0.3357	-2.9297	0.64087		25.55	-0.483185	-0.97656	-0.9766	-0.5188	-0.27465	2.3194	-2.4719
													25.6	0.0678589	0.392709	-0.0636012	-0.125531		25.6	1.89211	6.1645	2.5025	-1.09863	1.5259	0.3663		25.6	-0.70189	-1.98362	-0.94604	0.6409	-0.5188		25.6	-0.587465	-0.2136	0.3052	-3.2044	0.76294		25.6	-0.452697	-1.31226	-0.5799	-0.763	-0.21362	2.7466	-2.594
													25.65	0.169602	-0.156621	0.363735	0.301691		25.65	2.03856	6.6833	2.5635	-0.6714	1.6174	0		25.65	-0.793432	-1.92258	-1.31225	0.6104	-0.5493		25.65	-0.511183	-0.0916	0.3357	-2.9297	0.64087		25.65	-0.457755	-0.97656	-0.9766	-0.3662	-0.30517	2.4109	-2.5329
													25.7	0.0373441	0.362149	-0.0634286	-0.186688		25.7	1.92263	6.2866	2.5025	-0.97656	1.4954	0.3052		25.7	-0.694265	-1.98362	-0.94604	0.6714	-0.5188		25.7	-0.625615	-0.2136	0.1831	-3.2349	0.76294		25.7	-0.488292	-1.40381	-0.5799	-0.763	-0.24414	2.6551	-2.594
													25.75	0.189927	-0.187181	0.394428	0.362533		25.75	2.02638	6.5613	2.594	-0.7019	1.6174	0.0611		25.75	-0.808687	-1.9531	-1.31225	0.5494	-0.5188		25.75	-0.518813	-0.0916	0.3357	-2.9297	0.61035		25.75	-0.447585	-0.97656	-0.9156	-0.5188	-0.27465	2.472	-2.4719
													25.8	0.0881957	0.392589	-0.0632561	-0.0647458		25.8	1.90432	6.2256	2.472	-1.06811	1.5564	0.3357		25.8	-0.717147	-2.04465	-0.94604	0.6409	-0.5188		25.8	-0.617995	-0.2136	0.2441	-3.2349	0.73242		25.8	-0.483172	-1.37329	-0.5188	-0.7019	-0.24414	2.472	-2.5329
													25.85	0.169571	-0.156742	0.36408	0.301375		25.85	2.05077	6.6833	2.6245	-0.79345	1.6174	0.1221		25.85	-0.793427	-1.92258	-1.28173	0.5494	-0.5188		25.85	-0.511188	-0.1221	0.3357	-2.8687	0.61035		25.85	-0.4425	-0.91553	-0.9766	-0.5493	-0.30517	2.594	-2.5024
													25.9	0.0780204	0.331528	-0.0325635	-0.0649033		25.9	1.93484	6.2866	2.533	-0.91552	1.4954	0.2747		25.9	-0.70952	-2.01414	-0.94604	0.6714	-0.5493		25.9	-0.602745	-0.2442	0.2746	-3.1738	0.73242		25.9	-0.508638	-1.37329	-0.5188	-0.7325	-0.24414	2.4109	-2.594
													25.95	0.159363	-0.126302	0.394773	0.209618		25.95	2.02026	6.6833	2.594	-0.85449	1.6174	0.0611		25.95	-0.770557	-1.92258	-1.31225	0.6409	-0.4883		25.95	-0.52644	-0.1221	0.3357	-2.8992	0.57984		25.95	-0.411997	-0.85449	-0.9766	-0.4578	-0.33569	2.6245	-2.4719
													26	0.0983388	0.331468	-0.0323909	-0.00406084		26	1.96535	6.3477	2.533	-0.94604	1.5564	0.3357		26	-0.701892	-2.04465	-0.91552	0.7019	-0.5493		26	-0.610365	-0.1831	0.1831	-3.2044	0.76294		26	-0.50354	-1.37329	-0.5188	-0.763	-0.27465	2.533	-2.6245
													26.05	0.139048	-0.0652624	0.394945	0.0874604		26.05	2.0691	6.6833	2.6245	-0.7324	1.648	0.1221		26.05	-0.793437	-1.92258	-1.34277	0.5799	-0.4883		26.05	-0.526423	-0.1831	0.3052	-2.9297	0.70191		26.05	-0.452663	-0.85449	-0.885	-0.5493	-0.33569	2.4414	-2.5329
													26.1	0.108517	0.331407	-0.0627384	0.0568816		26.1	1.92262	6.2561	2.5025	-1.06811	1.4648	0.4578		26.1	-0.701877	-2.07517	-0.94604	0.763	-0.5493		26.1	-0.610372	-0.2136	0.2746	-3.2044	0.70191		26.1	-0.508633	-1.49536	-0.5493	-0.7325	-0.24414	2.5635	-2.594
													26.15	0.139026	-0.0348227	0.364598	0.0873029		26.15	2.03858	6.6223	2.594	-0.6103	1.6174	-0.0305		26.15	-0.770555	-1.86155	-1.34277	0.6104	-0.4883		26.15	-0.511178	-0.1526	0.3357	-2.8992	0.67139		26.15	-0.47302	-0.94605	-1.0681	-0.4883	-0.30517	2.4109	-2.4414
													26.2	0.0677684	0.239747	-0.0625658	0.0261241		26.2	1.94093	6.2561	2.5635	-1.09863	1.5259	0.4578		26.2	-0.686622	-2.04465	-0.94604	0.763	-0.5188		26.2	-0.61037	-0.1831	0.2441	-3.2349	0.73242		26.2	-0.488272	-1.40381	-0.5493	-0.7019	-0.21362	2.5025	-2.5635
													26.25	0.139011	-0.0348831	0.36477	0.0871453		26.25	2.02638	6.6223	2.594	-0.6409	1.648	-0.0915		26.25	-0.762927	-1.92258	-1.28173	0.6714	-0.5188		26.25	-0.511178	-0.1526	0.3357	-2.8992	0.67139		26.25	-0.46793	-0.88501	-0.9766	-0.5493	-0.30517	2.4414	-2.5329
													26.3	0.0575868	0.239687	-0.0623932	-0.00453346		26.3	1.94093	6.2561	2.533	-1.09863	1.4954	0.5188		26.3	-0.724777	-2.07517	-0.94604	0.6714	-0.5493		26.3	-0.610365	-0.2136	0.2441	-3.2349	0.76294		26.3	-0.508635	-1.37329	-0.5799	-0.763	-0.21362	2.472	-2.594
													26.35	0.189829	-0.00444347	0.364943	0.208988		26.35	2.0386	6.6528	2.6551	-0.7019	1.648	-0.061		26.35	-0.77055	-1.89207	-1.28173	0.6104	-0.5188		26.35	-0.526438	-0.1831	0.3662	-2.8992	0.61035		26.35	-0.42725	-0.91553	-0.9766	-0.4883	-0.30517	2.594	-2.4719
													26.4	0.0270714	0.270226	-0.0622207	-0.126791		26.4	1.97756	6.2561	2.5025	-1.03759	1.5869	0.5799		26.4	-0.732407	-2.07517	-0.97656	0.6714	-0.5493		26.4	-0.59509	-0.2136	0.3052	-3.2349	0.76294		26.4	-0.513702	-1.34277	-0.5188	-0.7019	-0.24414	2.3499	-2.6245
													26.45	0.240687	0.0259962	0.395636	0.30043		26.45	1.97757	6.5308	2.5635	-0.79345	1.648	-0.061		26.45	-0.77055	-1.89207	-1.28173	0.6409	-0.5493		26.45	-0.503548	-0.1831	0.3357	-2.8687	0.70191		26.45	-0.432313	-0.91553	-1.0071	-0.5188	-0.27465	2.6551	-2.5329
													26.5	0.0168865	0.239566	-0.0925581	-0.0963485		26.5	1.97145	6.2866	2.533	-0.97656	1.5259	0.4883		26.5	-0.717157	-2.07517	-0.97656	0.7019	-0.5188		26.5	-0.63327	-0.2442	0.2136	-3.2349	0.73242		26.5	-0.472995	-1.34277	-0.5493	-0.7019	-0.1831	2.472	-2.5329
													26.55	0.261006	0.0259358	0.395808	0.361273		26.55	2.00198	6.6223	2.594	-0.7629	1.648	-0.0915		26.55	-0.74765	-1.86155	-1.31225	0.7325	-0.5493		26.55	-0.511188	-0.1831	0.3967	-2.8687	0.61035		26.55	-0.447587	-0.91553	-1.0071	-0.5493	-0.33569	2.5635	-2.4414
													26.6	-0.0034585	0.270106	-0.0618755	-0.218606		26.6	1.96535	6.2866	2.5635	-0.97656	1.5259	0.4273		26.6	-0.732412	-2.07517	-1.00708	0.6714	-0.5188		26.6	-0.618022	-0.2442	0.2746	-3.2044	0.70191		26.6	-0.493367	-1.31226	-0.5799	-0.7019	-0.24414	2.472	-2.594
													26.65	0.281357	-0.00462458	0.395981	0.452715		26.65	1.98364	6.6223	2.5635	-0.6409	1.5564	-0.1831		26.65	-0.747667	-1.89207	-1.2207	0.6714	-0.5493		26.65	-0.480678	-0.1221	0.3967	-2.8687	0.67139		26.65	-0.467922	-0.97656	-1.0681	-0.4578	-0.30517	2.5025	-2.5024
													26.7	-0.00347733	0.300545	-0.092213	-0.218764		26.7	1.92873	6.2561	2.533	-1.12915	1.5564	0.4273		26.7	-0.755287	-2.07517	-1.00708	0.6104	-0.5493		26.7	-0.60274	-0.2136	0.2746	-3.2349	0.76294		26.7	-0.44757	-1.2207	-0.5493	-0.7019	-0.21362	2.5025	-2.5024
													26.75	0.250829	-0.035185	0.335113	0.452558		26.75	2.0447	6.5613	2.6245	-0.6103	1.6174	0.0306		26.75	-0.770545	-1.92258	-1.2207	0.6409	-0.5798		26.75	-0.511183	-0.1831	0.3662	-2.8687	0.64087		26.75	-0.473008	-0.97656	-1.0681	-0.4883	-0.33569	2.472	-2.4414
													26.8	0.0168445	0.330985	-0.0615304	-0.218921		26.8	1.92873	6.3171	2.533	-1.12915	1.5259	0.3968		26.8	-0.724782	-2.04465	-1.00708	0.7019	-0.5493		26.8	-0.62564	-0.2442	0.2136	-3.2349	0.76294		26.8	-0.447583	-1.2207	-0.5493	-0.6409	-0.1831	2.533	-2.6245
													26.85	0.271164	-0.0657453	0.426836	0.4524		26.85	2.02636	6.6528	2.594	-0.6409	1.5564	-0.0305		26.85	-0.7553	-1.9531	-1.2207	0.6714	-0.5188		26.85	-0.473048	-0.1831	0.4272	-2.8382	0.70191		26.85	-0.457755	-1.00708	-1.0681	-0.4883	-0.27465	2.594	-2.5024
													26.9	0.0371624	0.391924	-0.0613578	-0.219079		26.9	1.95314	6.2561	2.5635	-1.06811	1.5869	0.4273		26.9	-0.747665	-2.04465	-1.06811	0.6714	-0.5493		26.9	-0.61797	-0.2136	0.3052	-3.2959	0.73242		26.9	-0.467937	-1.2207	-0.5799	-0.7019	-0.21362	2.4109	-2.5024
													26.95	0.240638	-0.0658057	0.365978	0.421743		26.95	2.00806	6.5918	2.594	-0.7324	1.5869	0		26.95	-0.74767	-1.9531	-1.19018	0.6714	-0.5188		26.95	-0.518813	-0.1526	0.3357	-2.8687	0.61035		26.95	-0.437412	-1.0376	-1.0071	-0.5493	-0.30517	2.7161	-2.4414
													27	0.0473142	0.391864	-0.0611853	-0.188736		27	1.93483	6.2866	2.533	-0.97656	1.5564	0.2747		27	-0.73239	-2.04465	-1.06811	0.763	-0.5798		27	-0.648532	-0.2442	0.2441	-3.2349	0.64087		27	-0.478115	-1.19019	-0.5799	-0.6714	-0.1831	2.3804	-2.6245
													27.05	0.199897	-0.157466	0.396671	0.360485		27.05	2.00198	6.5613	2.5635	-0.7629	1.6174	0.0306		27.05	-0.7553	-1.98362	-1.19018	0.7019	-0.5493		27.05	-0.511183	-0.1831	0.3967	-2.8992	0.64087		27.05	-0.41199	-1.0376	-1.0376	-0.4273	-0.24414	2.7161	-2.4414
													27.1	0.0472958	0.391804	-0.0915227	-0.158394		27.1	1.94093	6.3171	2.533	-0.97656	1.6174	0.2137		27.1	-0.747662	-2.01414	-1.06811	0.6409	-0.5493		27.1	-0.648522	-0.2442	0.2136	-3.2654	0.70191		27.1	-0.498453	-1.2207	-0.5493	-0.7019	-0.21362	2.2583	-2.5635
													27.15	0.199875	-0.0965264	0.366324	0.329827		27.15	2.07522	6.6223	2.594	-0.7019	1.6785	0.1832		27.15	-0.77818	-1.98362	-1.2207	0.6409	-0.5493		27.15	-0.518815	-0.2136	0.4272	-2.8687	0.57984		27.15	-0.427245	-1.0376	-1.0071	-0.4883	-0.30517	2.7466	-2.4719
													27.2	0.0777839	0.422243	-0.0608402	-0.128051		27.2	1.87381	6.2561	2.5025	-1.09863	1.4954	0.2137		27.2	-0.717152	-1.98362	-1.03759	0.7019	-0.5493		27.2	-0.633245	-0.2747	0.3052	-3.2959	0.73242		27.2	-0.483202	-1.19019	-0.6104	-0.763	-0.21362	2.472	-2.594
													27.25	0.159186	-0.127087	0.335976	0.26867		27.25	2.06302	6.5308	2.594	-0.5798	1.6785	0.0916		27.25	-0.770555	-1.98362	-1.2207	0.6409	-0.5188		27.25	-0.534078	-0.2747	0.3357	-2.8687	0.67139		27.25	-0.45776	-1.06812	-0.9766	-0.4883	-0.24414	2.5635	-2.5329
													27.3	0.0981322	0.391683	-0.0911776	-0.00610886		27.3	1.87991	6.2561	2.5635	-1.12915	1.4954	0.2137		27.3	-0.724777	-1.98362	-1.03759	0.6714	-0.5493		27.3	-0.656145	-0.2747	0.2136	-3.2959	0.73242		27.3	-0.442518	-1.19019	-0.5799	-0.6409	-0.21362	2.5635	-2.594
													27.35	0.179511	-0.157647	0.366669	0.329512		27.35	2.063	6.6528	2.594	-0.6103	1.5564	0.1221		27.35	-0.79343	-1.98362	-1.2207	0.5799	-0.5493		27.35	-0.488323	-0.2747	0.4577	-2.8382	0.70191		27.35	-0.467922	-1.00708	-1.0681	-0.5493	-0.27465	2.6245	-2.5329
													27.4	0.108284	0.422123	-0.091005	-0.0062664		27.4	1.92264	6.3477	2.533	-1.06811	1.5259	0.2747		27.4	-0.740032	-2.04465	-1.00708	0.6104	-0.5188		27.4	-0.64852	-0.2747	0.2441	-3.2959	0.73242		27.4	-0.462852	-1.19019	-0.5188	-0.6714	-0.21362	2.4414	-2.6245
													27.45	0.179496	-0.127208	0.366841	0.298855		27.45	2.07522	6.5918	2.5635	-0.6409	1.6785	0.1832		27.45	-0.793437	-1.98362	-1.28173	0.6409	-0.5493		27.45	-0.518823	-0.2747	0.3357	-2.8382	0.70191		27.45	-0.437423	-1.0376	-1.0071	-0.5799	-0.24414	2.7161	-2.4719
													27.5	0.0574018	0.391562	-0.0908325	-0.128524		27.5	1.91041	6.2866	2.533	-1.00707	1.5869	0.1526		27.5	-0.69427	-2.01414	-0.94604	0.7019	-0.5188		27.5	-0.648522	-0.2442	0.2441	-3.2959	0.70191		27.5	-0.483187	-1.15967	-0.6104	-0.6714	-0.27465	2.3499	-2.5329
													27.55	0.189641	-0.0967679	0.336494	0.329197		27.55	2.04469	6.6223	2.5635	-0.79345	1.6174	0.2137		27.55	-0.793437	-1.98362	-1.28173	0.6714	-0.5798		27.55	-0.526453	-0.2747	0.3662	-2.8687	0.67139		27.55	-0.452692	-1.0376	-1.0987	-0.5799	-0.27465	2.7466	-2.4719
													27.6	0.0573904	0.391502	-0.0601499	-0.159181		27.6	1.92262	6.3171	2.533	-0.885	1.5564	0.0916		27.6	-0.709527	-2.04465	-0.97656	0.7019	-0.5188		27.6	-0.64089	-0.2747	0.2136	-3.2654	0.76294		27.6	-0.508635	-1.19019	-0.6409	-0.6104	-0.21362	2.1973	-2.594
													27.65	0.220159	-0.0968283	0.336666	0.42064		27.65	2.02637	6.5918	2.594	-0.79345	1.6174	0.1221		27.65	-0.793432	-1.9531	-1.28173	0.6409	-0.5798		27.65	-0.526458	-0.2747	0.3967	-2.8687	0.64087		27.65	-0.42216	-1.06812	-1.0071	-0.5493	-0.24414	2.7771	-2.4414
													27.7	0.00653857	0.360942	-0.0904873	-0.250839		27.7	1.91651	6.2866	2.533	-0.97656	1.5869	0.1526		27.7	-0.740027	-2.07517	-0.94604	0.6104	-0.5493		27.7	-0.602747	-0.2442	0.2746	-3.2654	0.82401		27.7	-0.488272	-1.19019	-0.6104	-0.6714	-0.24414	2.3194	-2.5329
													27.75	0.230337	-0.0357887	0.306319	0.420482		27.75	2.04468	6.5613	2.594	-0.7019	1.6174	0.1526		27.75	-0.793437	-1.98362	-1.28173	0.6714	-0.5798		27.75	-0.534088	-0.2442	0.3357	-2.8382	0.61035		27.75	-0.442488	-1.00708	-1.0376	-0.5493	-0.27465	2.7161	-2.5024
													27.8	-0.0036436	0.360881	-0.0903148	-0.281497		27.8	1.94095	6.3477	2.5635	-1.00707	1.5259	0.2747		27.8	-0.717155	-2.01414	-1.00708	0.7019	-0.5493		27.8	-0.663772	-0.2747	0.1831	-3.2654	0.70191		27.8	-0.498463	-1.28174	-0.6409	-0.6714	-0.24414	2.4414	-2.594
													27.85	0.250669	-0.035849	0.367532	0.420325		27.85	2.00198	6.5918	2.5635	-0.7324	1.5564	0.0306		27.85	-0.778187	-1.9531	-1.31225	0.7019	-0.5493		27.85	-0.526438	-0.2136	0.3967	-2.8992	0.61035		27.85	-0.467935	-0.97656	-0.9766	-0.6409	-0.27465	2.472	-2.4109
													27.9	-0.0138584	0.360821	-0.0901422	-0.312254		27.9	1.94703	6.2866	2.533	-1.00707	1.6174	0.3052		27.9	-0.724767	-2.04465	-0.91552	0.6104	-0.5493		27.9	-0.663772	-0.2747	0.2136	-3.2959	0.70191		27.9	-0.47303	-1.28174	-0.6409	-0.5799	-0.24414	2.5025	-2.594
													27.95	0.260787	0.0250906	0.367704	0.389567		27.95	2.0508	6.6223	2.594	-0.7019	1.648	0.0916		27.95	-0.808692	-1.9531	-1.34277	0.6104	-0.5493		27.95	-0.526463	-0.2442	0.3662	-2.8382	0.61035		27.95	-0.457752	-0.97656	-1.0376	-0.5188	-0.27465	2.5635	-2.5024
													28	-0.0443705	0.29976	-0.0594596	-0.373412		28	1.96533	6.3171	2.5635	-0.94604	1.6174	0.2747		28	-0.762912	-2.10569	-0.97656	0.5799	-0.5493		28	-0.656135	-0.3052	0.2136	-3.3264	0.79346		28	-0.493383	-1.31226	-0.5493	-0.7325	-0.24414	2.4414	-2.5635
													28.05	0.260806	-0.0359698	0.367877	0.45051		28.05	1.99587	6.6223	2.5635	-0.82397	1.5869	0.0306		28.05	-0.793432	-1.92258	-1.31225	0.6104	-0.5493		28.05	-0.534103	-0.2442	0.2746	-2.8382	0.67139		28.05	-0.406907	-0.85449	-1.0071	-0.5188	-0.27465	2.6245	-2.4109
													28.1	-0.0444187	0.2386	-0.0592871	-0.312569		28.1	2.00198	6.3477	2.533	-0.85449	1.6174	0.3663		28.1	-0.747652	-2.10569	-0.91552	0.5799	-0.5493		28.1	-0.656147	-0.2747	0.2441	-3.2959	0.70191		28.1	-0.518802	-1.34277	-0.6104	-0.6714	-0.24414	2.3499	-2.594
													28.15	0.250624	0.0860698	0.368049	0.297752		28.15	1.95924	6.6223	2.5635	-0.885	1.5869	-0.0915		28.15	-0.801062	-1.92258	-1.34277	0.6104	-0.5493		28.15	-0.495922	-0.2747	0.3967	-2.8076	0.70191		28.15	-0.396727	-0.88501	-1.0681	-0.4883	-0.27465	2.8076	-2.4719
													28.2	-0.0138705	0.26914	-0.0896245	-0.221127		28.2	1.95924	6.3171	2.533	-0.85449	1.5564	0.2442		28.2	-0.740032	-2.10569	-0.94604	0.6104	-0.5188		28.2	-0.671397	-0.3052	0.2441	-3.3264	0.70191		28.2	-0.534072	-1.37329	-0.5799	-0.6409	-0.24414	2.2278	-2.594
													28.25	0.230242	0.0554095	0.368222	0.267095		28.25	1.97145	6.6223	2.5635	-0.82397	1.5869	-0.0915		28.25	-0.78581	-1.89207	-1.34277	0.6409	-0.5493		28.25	-0.54934	-0.2747	0.3357	-2.8382	0.57984		28.25	-0.366215	-0.76294	-1.0376	-0.5799	-0.27465	2.8687	-2.4109
													28.3	0.0268143	0.269079	-0.0894519	-0.0991843		28.3	1.95923	6.3171	2.5025	-0.97656	1.6174	0.3357		28.3	-0.747675	-2.16672	-1.00708	0.7019	-0.5188		28.3	-0.633245	-0.2136	0.2441	-3.2959	0.73242		28.3	-0.534057	-1.37329	-0.6409	-0.6714	-0.27465	2.3499	-2.594
													28.35	0.19972	-0.0361509	0.337874	0.297437		28.35	1.98365	6.5308	2.594	-0.79345	1.5869	0		28.35	-0.77818	-1.86155	-1.34277	0.6409	-0.5493		28.35	-0.526453	-0.2747	0.3662	-2.8687	0.67139		28.35	-0.396725	-0.82398	-1.0376	-0.5799	-0.30517	2.8382	-2.4719
													28.4	0.0878359	0.269019	-0.0587694	0.0532582		28.4	1.95313	6.3171	2.5025	-0.94604	1.5564	0.3357		28.4	-0.762912	-2.10569	-0.97656	0.5799	-0.5493		28.4	-0.64852	-0.2442	0.2441	-3.3264	0.73242		28.4	-0.498458	-1.43433	-0.6104	-0.6409	-0.21362	2.472	-2.5635
													28.45	0.159005	-0.0362113	0.338047	0.175179		28.45	1.97144	6.5002	2.5635	-0.7629	1.5869	-0.0305		28.45	-0.770545	-1.86155	-1.28173	0.6104	-0.5493		28.45	-0.526463	-0.2747	0.3967	-2.8382	0.61035		28.45	-0.432338	-0.82398	-1.0071	-0.6104	-0.27465	2.594	-2.4719
													28.5	0.0674442	0.329959	-0.119627	-0.00799935		28.5	1.94095	6.1951	2.533	-0.94604	1.5564	0.3663		28.5	-0.770542	-2.13621	-0.97656	0.5799	-0.5493		28.5	-0.617985	-0.2136	0.2441	-3.2959	0.79346		28.5	-0.498473	-1.5564	-0.5799	-0.6104	-0.24414	2.594	-2.594
													28.55	0.179356	-0.0362716	0.338219	0.236122		28.55	1.96534	6.5918	2.5635	-0.885	1.6174	-0.061		28.55	-0.77054	-1.83103	-1.28173	0.5799	-0.5493		28.55	-0.556965	-0.2442	0.3052	-2.8687	0.57984		28.55	-0.417072	-0.82398	-0.9766	-0.5799	-0.27465	2.6551	-2.5024
													28.6	0.0369056	0.329898	-0.0584243	-0.160757		28.6	1.97145	6.3171	2.5025	-0.79345	1.5259	0.3052		28.6	-0.770547	-2.13621	-1.00708	0.6104	-0.5493		28.6	-0.595095	-0.1526	0.3052	-3.2654	0.73242		28.6	-0.478117	-1.49536	-0.5188	-0.5799	-0.24414	2.594	-2.6245
													28.65	0.199688	-0.066832	0.399432	0.266464		28.65	1.95313	6.5002	2.5635	-0.94604	1.6174	0.0306		28.65	-0.755285	-1.80051	-1.28173	0.6104	-0.5493		28.65	-0.52642	-0.2136	0.3662	-2.8076	0.54932		28.65	-0.401827	-0.88501	-0.9766	-0.6104	-0.27465	2.7771	-2.4414
													28.7	0.0572241	0.360338	-0.0582517	-0.130414		28.7	1.98366	6.1645	2.5635	-0.7629	1.5869	0.3663		28.7	-0.778175	-2.13621	-1.03759	0.6104	-0.5493		28.7	-0.610365	-0.1526	0.2746	-3.3264	0.76294		28.7	-0.523897	-1.49536	-0.5799	-0.6104	-0.21362	2.4414	-2.6855
													28.75	0.22	-0.0668924	0.369085	0.357807		28.75	1.99587	6.5918	2.6245	-0.94604	1.648	0.0611		28.75	-0.740032	-1.83103	-1.2207	0.6409	-0.5493		28.75	-0.549345	-0.2747	0.3662	-2.8382	0.54932		28.75	-0.356032	-0.76294	-0.9766	-0.5188	-0.27465	2.8382	-2.4414
													28.8	0.0267053	0.360277	-0.0885891	-0.191572		28.8	1.97147	6.3477	2.533	-0.79345	1.5564	0.2137		28.8	-0.747667	-2.10569	-1.00708	0.7019	-0.5798		28.8	-0.595085	-0.1831	0.3052	-3.2959	0.79346		28.8	-0.539153	-1.52588	-0.6104	-0.6104	-0.24414	2.3499	-2.594
													28.85	0.250518	-0.0669528	0.369257	0.449249		28.85	1.98367	6.5308	2.594	-0.82397	1.648	-0.0305		28.85	-0.70953	-1.77	-1.25122	0.7019	-0.5188		28.85	-0.556965	-0.2442	0.3052	-2.8687	0.57984		28.85	-0.345875	-0.82398	-0.9156	-0.5493	-0.30517	2.9297	-2.4109
													28.9	0.00635	0.390717	-0.118937	-0.25273		28.9	1.96534	6.3171	2.5025	-0.85449	1.6174	0.2442		28.9	-0.778175	-2.10569	-1.06811	0.6104	-0.5493		28.9	-0.556948	-0.1221	0.3052	-3.2654	0.85451		28.9	-0.523887	-1.52588	-0.5799	-0.5799	-0.24414	2.472	-2.6855
													28.95	0.199596	-0.128113	0.33891	0.387992		28.95	2.03858	6.6223	2.594	-0.85449	1.6174	0.2137		28.95	-0.740027	-1.83103	-1.19018	0.6409	-0.5798		28.95	-0.503538	-0.2136	0.3967	-2.8076	0.61035		28.95	-0.396742	-0.79346	-0.9461	-0.6409	-0.33569	2.7466	-2.4109
													29	-0.003858	0.390657	-0.088244	-0.313987		29	1.95927	6.3477	2.5025	-0.79345	1.5564	0.1832		29	-0.770545	-2.07517	-1.06811	0.6409	-0.5798		29	-0.61036	-0.1831	0.2441	-3.2959	0.79346		29	-0.534067	-1.52588	-0.6714	-0.6104	-0.21362	2.4109	-2.594
													29.05	0.240281	-0.0976735	0.339082	0.479434		29.05	1.98366	6.5002	2.5635	-0.91552	1.5869	0.1832		29.05	-0.709515	-1.77	-1.15966	0.6714	-0.5798		29.05	-0.541695	-0.2136	0.3357	-2.8382	0.54932		29.05	-0.401807	-0.85449	-0.9766	-0.5493	-0.27465	2.6551	-2.4109
													29.1	0.00632653	0.390596	-0.0880714	-0.283545		29.1	1.97146	6.3171	2.472	-0.7019	1.5869	0.1832		29.1	-0.770545	-2.07517	-1.06811	0.6104	-0.5493		29.1	-0.595073	-0.2136	0.3052	-3.2959	0.82401		29.1	-0.518807	-1.5564	-0.6104	-0.6409	-0.24414	2.6245	-2.6855
													29.15	0.240266	-0.0977339	0.339255	0.479277		29.15	1.97146	6.5308	2.6245	-1.06811	1.648	0.1221		29.15	-0.740027	-1.83103	-1.19018	0.6104	-0.5493		29.15	-0.526438	-0.2136	0.3357	-2.8382	0.61035		29.15	-0.386558	-0.82398	-0.9156	-0.5493	-0.30517	2.6245	-2.3498
													29.2	0.0063117	0.360036	-0.0878989	-0.253202		29.2	2.00196	6.3171	2.5025	-0.6714	1.5869	0.2747		29.2	-0.778185	-2.13621	-1.09863	0.6409	-0.5188		29.2	-0.579823	-0.1831	0.3052	-3.3264	0.88501		29.2	-0.534058	-1.5564	-0.6714	-0.7019	-0.27465	2.5635	-2.5635
													29.25	0.199551	-0.0977942	0.339427	0.357019		29.25	2.00807	6.6223	2.6245	-0.97656	1.5259	0.2442		29.25	-0.755282	-1.86155	-1.19018	0.6409	-0.6103		29.25	-0.53409	-0.2442	0.3662	-2.8382	0.57984		29.25	-0.432328	-0.82398	-1.0071	-0.6409	-0.33569	2.6551	-2.4414
													29.3	0.0266299	0.359976	-0.0877263	-0.19236		29.3	1.98364	6.3171	2.533	-0.7019	1.6174	0.1526		29.3	-0.762915	-2.07517	-1.03759	0.6104	-0.5493		29.3	-0.61036	-0.1831	0.2441	-3.2959	0.79346		29.3	-0.559505	-1.52588	-0.6714	-0.5799	-0.27465	2.4109	-2.7161
													29.35	0.179236	-0.0367546	0.3396	0.234862		29.35	2.00197	6.5918	2.5635	-0.94604	1.6174	0.1832		29.35	-0.740027	-1.83103	-1.19018	0.6409	-0.5798		29.35	-0.54167	-0.2136	0.3052	-2.8076	0.54932		29.35	-0.366207	-0.85449	-0.9461	-0.5493	-0.27465	2.7466	-2.3193
													29.4	0.026608	0.329415	-0.118074	-0.131517		29.4	1.95317	6.3477	2.472	-0.79345	1.648	0.0916		29.4	-0.762925	-2.13621	-1.03759	0.6714	-0.5493		29.4	-0.587448	-0.1831	0.3662	-3.3569	0.82401		29.4	-0.544233	-1.49536	-0.6409	-0.6714	-0.24414	2.4414	-2.655
													29.45	0.158854	-0.067315	0.339773	0.204104		29.45	2.0447	6.6223	2.6245	-0.91552	1.5259	0.3663		29.45	-0.747667	-1.89207	-1.2207	0.7019	-0.5798		29.45	-0.556975	-0.2747	0.3662	-2.8382	0.5188		29.45	-0.396743	-0.85449	-0.9461	-0.6714	-0.30517	2.8076	-2.4109
													29.5	0.0469598	0.268355	-0.117901	-0.00957475		29.5	1.93484	6.2866	2.533	-0.7629	1.5869	0.0306		29.5	-0.785812	-2.10569	-1.15966	0.6714	-0.5493		29.5	-0.602723	-0.1831	0.2441	-3.2959	0.82401		29.5	-0.534052	-1.49536	-0.6409	-0.5799	-0.27465	2.472	-2.6855
													29.55	0.158839	-0.0368754	0.339945	0.173446		29.55	2.02637	6.5613	2.594	-0.97656	1.6174	0.3357		29.55	-0.732393	-1.89207	-1.2207	0.7325	-0.5493		29.55	-0.54934	-0.2747	0.3357	-2.8382	0.57984		29.55	-0.376375	-0.82398	-0.9766	-0.5493	-0.30517	2.7161	-2.3193
													29.6	0.0673109	0.268294	-0.117729	0.0513677		29.6	1.97148	6.3477	2.472	-0.6714	1.648	0.0611		29.6	-0.72478	-2.01414	-1.00708	0.6409	-0.5188		29.6	-0.587473	-0.2136	0.2746	-3.2654	0.85451		29.6	-0.549313	-1.46484	-0.7019	-0.7019	-0.24414	2.533	-2.7161
													29.65	0.148657	0.0240643	0.340118	0.0817889		29.65	2.00806	6.5613	2.6245	-1.03759	1.6174	0.2747		29.65	-0.785805	-1.89207	-1.31225	0.6409	-0.5798		29.65	-0.57223	-0.2747	0.2746	-2.7771	0.48828		29.65	-0.42727	-0.91553	-0.9461	-0.5799	-0.33569	2.6245	-2.4109
													29.7	0.0672694	0.268234	-0.0870361	0.0206102		29.7	1.97756	6.3171	2.472	-0.5798	1.6174	0.0611		29.7	-0.732407	-2.07517	-0.97656	0.6714	-0.5493		29.7	-0.572198	-0.2136	0.3357	-3.2959	0.88501		29.7	-0.518783	-1.49536	-0.7019	-0.6714	-0.24414	2.6856	-2.6855
													29.75	0.158802	0.0240039	0.30977	0.142631		29.75	1.97755	6.5308	2.594	-1.12915	1.6174	0.2747		29.75	-0.77055	-1.89207	-1.28173	0.7019	-0.6103		29.75	-0.57986	-0.3052	0.3662	-2.8382	0.45776		29.75	-0.401817	-0.91553	-0.9156	-0.5188	-0.30517	2.594	-2.3498
													29.8	0.0265544	0.176574	-0.0868635	-0.0100474		29.8	1.95926	6.2866	2.472	-0.6103	1.648	0		29.8	-0.732387	-2.07517	-1.00708	0.7325	-0.5798		29.8	-0.610348	-0.1831	0.2136	-3.3264	0.85451		29.8	-0.503547	-1.43433	-0.7019	-0.5799	-0.27465	2.6856	-2.7161
													29.85	0.189327	-0.00655647	0.340463	0.234074		29.85	2.00195	6.5002	2.6245	-1.00707	1.5869	0.3052		29.85	-0.785807	-1.92258	-1.31225	0.7019	-0.6103		29.85	-0.58748	-0.3357	0.3357	-2.8382	0.48828		29.85	-0.45269	-0.94605	-0.9766	-0.5799	-0.33569	2.533	-2.4109
													29.9	-0.0141276	0.146013	-0.0866909	-0.101705		29.9	1.95314	6.2866	2.5025	-0.6714	1.5564	0.0916		29.9	-0.755287	-2.10569	-0.97656	0.6104	-0.5493		29.9	-0.579823	-0.1831	0.3052	-3.3264	0.88501		29.9	-0.523873	-1.37329	-0.7019	-0.7019	-0.27465	2.533	-2.6245
													29.95	0.219805	0.0543832	0.310115	0.294916		29.95	2.01417	6.5613	2.6245	-0.97656	1.5869	0.2747		29.95	-0.77055	-1.92258	-1.25122	0.6714	-0.5798		29.95	-0.564575	-0.3357	0.3357	-2.7771	0.5188		29.95	-0.396737	-0.94605	-0.9156	-0.4883	-0.30517	2.6551	-2.3804
													30	-0.054849	0.145953	-0.117038	-0.193462		30	1.95928	6.3477	2.5025	-0.7629	1.648	0.0611		30	-0.740027	-2.04465	-0.97656	0.6104	-0.5493		30	-0.595098	-0.2136	0.2441	-3.3264	0.91551		30	-0.523885	-1.34277	-0.763	-0.6714	-0.24414	2.5635	-2.6855
													30.05	0.229957	0.0543228	0.310288	0.325259		30.05	2.02029	6.5613	2.6856	-1.00707	1.5869	0.2747		30.05	-0.77055	-1.92258	-1.25122	0.6714	-0.5798		30.05	-0.556965	-0.3052	0.3357	-2.8382	0.57984		30.05	-0.396735	-0.97656	-0.9156	-0.4883	-0.27465	2.6856	-2.4109
													30.1	-0.0243643	0.176393	-0.116866	-0.13262		30.1	1.97756	6.2866	2.5025	-0.6103	1.6174	0.0916		30.1	-0.755282	-2.04465	-1.00708	0.5799	-0.5493		30.1	-0.595122	-0.2442	0.2441	-3.2959	0.91551		30.1	-0.478122	-1.37329	-0.7325	-0.6104	-0.24414	2.6856	-2.594
													30.15	0.229941	0.0237624	0.31046	0.355601		30.15	1.96535	6.5613	2.6245	-1.12915	1.5869	0.1832		30.15	-0.801062	-1.9531	-1.31225	0.6409	-0.5798		30.15	-0.610363	-0.3357	0.3052	-2.8382	0.42725		30.15	-0.442512	-1.0376	-0.9461	-0.5188	-0.30517	2.533	-2.3804
													30.2	-0.034553	0.237332	-0.147213	-0.193778		30.2	2.00196	6.3171	2.4414	-0.5493	1.6785	0.1221		30.2	-0.717152	-2.04465	-0.97656	0.6409	-0.4883		30.2	-0.587473	-0.2442	0.3357	-3.3264	0.88501		30.2	-0.523888	-1.31226	-0.7019	-0.7019	-0.30517	2.594	-2.7161
													30.25	0.21976	-0.00679795	0.310633	0.355444		30.25	1.97756	6.4697	2.6551	-1.03759	1.6174	0.1832		30.25	-0.747647	-1.89207	-1.25122	0.7325	-0.5798		30.25	-0.595092	-0.3357	0.3357	-2.7771	0.39673		30.25	-0.432335	-0.97656	-0.9156	-0.5493	-0.27465	2.5025	-2.3804
													30.3	-0.0142347	0.237272	-0.147041	-0.132935		30.3	2.00808	6.3477	2.5025	-0.5798	1.6174	0.1526		30.3	-0.724782	-2.07517	-0.97656	0.6714	-0.5188		30.3	-0.572223	-0.2136	0.2746	-3.2959	0.94601		30.3	-0.493372	-1.31226	-0.7935	-0.6409	-0.30517	2.7466	-2.655
													30.35	0.219751	0.0541417	0.341326	0.263786		30.35	1.99588	6.5613	2.6551	-1.06811	1.5869	0.2442		30.35	-0.762917	-1.86155	-1.25122	0.6714	-0.6103		30.35	-0.57985	-0.3662	0.3662	-2.8382	0.5188		30.35	-0.452688	-1.00708	-0.9156	-0.5188	-0.27465	2.3804	-2.3804
													30.4	0.0366501	0.298311	-0.146868	-0.0414926		30.4	1.98976	6.2866	2.5025	-0.7019	1.709	0.1526		30.4	-0.762915	-2.07517	-1.03759	0.6409	-0.5798		30.4	-0.572248	-0.2442	0.2746	-3.2654	0.94601		30.4	-0.52389	-1.34277	-0.763	-0.7019	-0.30517	2.6245	-2.655
													30.45	0.209569	0.0540813	0.341498	0.233129		30.45	2.00808	6.4392	2.6551	-0.91552	1.6174	0.2442		30.45	-0.770542	-1.89207	-1.2207	0.6409	-0.6103		30.45	-0.595087	-0.3357	0.3357	-2.8076	0.42725		30.45	-0.437425	-1.00708	-0.885	-0.5799	-0.30517	2.5635	-2.4109
													30.5	0.0468083	0.267751	-0.116176	-0.0111502		30.5	1.98978	6.2561	2.472	-0.7019	1.6785	0.2442		30.5	-0.75529	-2.07517	-1.03759	0.6409	-0.5493		30.5	-0.556948	-0.2442	0.3052	-3.2959	1.00711		30.5	-0.493372	-1.31226	-0.6714	-0.7325	-0.30517	2.6551	-2.594
													30.55	0.148514	-0.00697906	0.311151	0.141371		30.55	2.01419	6.5918	2.6551	-0.97656	1.5869	0.2137		30.55	-0.740032	-1.83103	-1.2207	0.6714	-0.5798		30.55	-0.579855	-0.3357	0.3662	-2.8382	0.48828		30.55	-0.442512	-1.0376	-0.9156	-0.5188	-0.30517	2.533	-2.4109
													30.6	0.0467801	0.328691	-0.177043	-0.0113077		30.6	1.98978	6.2866	2.472	-0.7019	1.6785	0.2137		30.6	-0.762915	-2.04465	-1.06811	0.6409	-0.5798		30.6	-0.595122	-0.2442	0.2136	-3.2959	0.94601		30.6	-0.539152	-1.31226	-0.763	-0.7935	-0.27465	2.594	-2.6855
													30.65	0.117996	-0.00703944	0.280813	0.0802135		30.65	1.97756	6.5308	2.6856	-1.03759	1.6174	0.0916		30.65	-0.732407	-1.83103	-1.2207	0.6714	-0.5493		30.65	-0.595087	-0.3662	0.3662	-2.8076	0.42725		30.65	-0.417058	-1.0376	-0.8545	-0.5493	-0.27465	2.5635	-2.3498
													30.7	0.107805	0.32863	-0.14635	0.141135		30.7	2.02028	6.2866	2.4414	-0.5493	1.6785	0.2442		30.7	-0.778175	-2.07517	-1.09863	0.6409	-0.5798		30.7	-0.572223	-0.2747	0.2746	-3.2654	0.97661		30.7	-0.498442	-1.31226	-0.7019	-0.7019	-0.33569	2.6551	-2.594
													30.75	0.138317	0.0234002	0.311496	0.080056		30.75	1.98365	6.6223	2.6856	-1.12915	1.5869	0.1526		30.75	-0.740032	-1.86155	-1.19018	0.6714	-0.5798		30.75	-0.60275	-0.39675	0.3967	-2.8382	0.42725		30.75	-0.473025	-0.97656	-0.9461	-0.5493	-0.33569	2.4414	-2.4719
													30.8	0.0772897	0.32857	-0.146178	0.0494772		30.8	1.97144	6.2561	2.5025	-0.6409	1.5869	0.1526		30.8	-0.76292	-2.07517	-1.06811	0.6409	-0.5493		30.8	-0.595122	-0.2442	0.2441	-3.3264	0.94601		30.8	-0.478118	-1.28174	-0.6714	-0.7325	-0.30517	2.6856	-2.5635
													30.85	0.0976021	-0.00716018	0.311668	-0.0117015		30.85	1.97755	6.5002	2.6856	-0.94604	1.5564	0.0916		30.85	-0.709497	-1.83103	-1.15966	0.7325	-0.5798		30.85	-0.618015	-0.42727	0.4272	-2.8382	0.36621		30.85	-0.452682	-1.06812	-0.824	-0.5493	-0.30517	2.4109	-2.3804
													30.9	0.0772749	0.29801	-0.146005	0.0798197		30.9	2.01418	6.2866	2.472	-0.6714	1.6785	0.3052		30.9	-0.77818	-2.10569	-1.09863	0.6409	-0.5493		30.9	-0.610372	-0.2747	0.2136	-3.3264	0.94601		30.9	-0.483202	-1.25122	-0.7325	-0.824	-0.33569	2.8992	-2.655
													30.95	0.10776	-0.00722055	0.342361	-0.0118591		30.95	2.02638	6.5002	2.7161	-0.91552	1.6174	0.2137		30.95	-0.732402	-1.83103	-1.19018	0.7019	-0.6103		30.95	-0.61038	-0.39675	0.3967	-2.8382	0.39673		30.95	-0.432342	-1.00708	-0.824	-0.4578	-0.30517	2.4109	-2.4109
													31	0.056926	0.267449	-0.145833	0.0491621		31	1.94095	6.1645	2.472	-0.79345	1.648	0.2137		31	-0.801062	-2.16672	-1.09863	0.6104	-0.5493		31	-0.572223	-0.2747	0.2746	-3.3264	1.03761		31	-0.498455	-1.28174	-0.6714	-0.7935	-0.33569	2.7161	-2.6245
													31.05	0.138272	0.0232191	0.312014	0.0795834		31.05	2.01418	6.5613	2.6856	-0.85449	1.5869	0.0916		31.05	-0.717142	-1.80051	-1.15966	0.7019	-0.6103		31.05	-0.640895	-0.45779	0.3967	-2.8687	0.36621		31.05	-0.457772	-0.97656	-0.9766	-0.4578	-0.30517	2.4414	-2.4719
													31.1	0.006018	0.267389	-0.11514	-0.134195		31.1	2.00198	6.3171	2.472	-0.6714	1.648	0.2442		31.1	-0.793442	-2.19724	-1.09863	0.6409	-0.5188		31.1	-0.602747	-0.2442	0.2136	-3.3264	0.94601		31.1	-0.503557	-1.34277	-0.6714	-0.7325	-0.30517	2.6245	-2.594
													31.15	0.18909	0.0536587	0.312186	0.201426		31.15	1.98977	6.4697	2.6856	-1.00707	1.5564	0.2442		31.15	-0.694247	-1.80051	-1.19018	0.763	-0.5493		31.15	-0.610373	-0.3662	0.4272	-2.8687	0.36621		31.15	-0.39165	-0.91553	-0.824	-0.3968	-0.30517	2.5635	-2.4719
													31.2	0.016196	0.297829	-0.145488	-0.103753		31.2	1.96534	6.2256	2.4414	-0.6714	1.5869	0.2442		31.2	-0.770557	-2.16672	-1.06811	0.7019	-0.5493		31.2	-0.587473	-0.2747	0.2136	-3.2654	0.97661		31.2	-0.498443	-1.37329	-0.6714	-0.7019	-0.30517	2.594	-2.5329
													31.25	0.189115	0.0841983	0.342879	0.140268		31.25	2.00809	6.5613	2.6856	-0.97656	1.648	0.1221		31.25	-0.69424	-1.77	-1.15966	0.763	-0.6103		31.25	-0.633265	-0.42727	0.3967	-2.8687	0.36621		31.25	-0.381477	-0.88501	-0.885	-0.4273	-0.27465	2.6245	-2.4414
													31.3	-0.0245523	0.206168	-0.145315	-0.13451		31.3	2.00808	6.3477	2.4414	-0.6714	1.6785	0.2442		31.3	-0.801062	-2.16672	-1.09863	0.6409	-0.5798		31.3	-0.572223	-0.3052	0.2746	-3.2654	1.00711		31.3	-0.523887	-1.43433	-0.7019	-0.7325	-0.33569	2.6551	-2.594
													31.35	0.199257	0.114638	0.282021	0.201111		31.35	2.02638	6.5613	2.7161	-0.885	1.6174	0.1221		31.35	-0.709517	-1.80051	-1.15966	0.6714	-0.5493		31.35	-0.617977	-0.3662	0.3662	-2.8076	0.33569		31.35	-0.417067	-0.88501	-0.885	-0.3968	-0.33569	2.5025	-2.5024
													31.4	-0.004194	0.206108	-0.114622	-0.104068		31.4	1.97146	6.3171	2.4414	-0.7629	1.648	0.2137		31.4	-0.801057	-2.16672	-1.06811	0.6104	-0.5798		31.4	-0.587498	-0.2747	0.2441	-3.2654	0.94601		31.4	-0.462847	-1.40381	-0.7019	-0.763	-0.30517	2.8687	-2.4719
													31.45	0.229775	0.175578	0.282194	0.231553		31.45	2.06301	6.6223	2.6856	-0.79345	1.6174	0.1832		31.45	-0.717145	-1.73948	-1.2207	0.6714	-0.5798		31.45	-0.602755	-0.39675	0.4272	-2.8382	0.39673		31.45	-0.437408	-0.82398	-0.885	-0.4273	-0.30517	2.3499	-2.5329
													31.5	0.00595047	0.206047	-0.14497	-0.0432256		31.5	1.95925	6.3171	2.3804	-0.82397	1.709	0.2137		31.5	-0.80106	-2.13621	-1.09863	0.6104	-0.5798		31.5	-0.549323	-0.2747	0.3052	-3.2959	1.06811		31.5	-0.488297	-1.40381	-0.763	-0.763	-0.30517	2.8687	-2.5635
													31.55	0.18907	0.145017	0.343396	0.0787957		31.55	2.03859	6.6223	2.6551	-0.79345	1.5869	0.1221		31.55	-0.724777	-1.80051	-1.2207	0.7019	-0.5798		31.55	-0.679023	-0.3662	0.3357	-2.8687	0.18311		31.55	-0.396718	-0.76294	-0.8545	-0.2747	-0.30517	2.3499	-2.5329
													31.6	-0.0144044	0.144987	-0.175317	-0.0128831		31.6	1.97145	6.3171	2.4109	-0.79345	1.7395	0.1832		31.6	-0.801057	-2.19724	-1.03759	0.6104	-0.5798		31.6	-0.572248	-0.2747	0.2746	-3.2349	0.94601		31.6	-0.44251	-1.40381	-0.6714	-0.763	-0.27465	2.9297	-2.4719
													31.65	0.178878	0.205957	0.282539	0.0481381		31.65	2.02028	6.5918	2.6856	-0.885	1.5869	0.1221		31.65	-0.7324	-1.77	-1.2207	0.6714	-0.6103		31.65	-0.610348	-0.3662	0.3662	-2.8076	0.36621		31.65	-0.406902	-0.76294	-0.8545	-0.4273	-0.30517	2.3804	-2.4719
													31.7	0.0161138	0.175427	-0.175145	0.0480594		31.7	1.97146	6.3477	2.3499	-0.6714	1.709	0.1221		31.7	-0.778177	-2.16672	-1.03759	0.6409	-0.5493		31.7	-0.556973	-0.2442	0.2441	-3.2959	1.06811		31.7	-0.508615	-1.46484	-0.6714	-0.824	-0.27465	2.7161	-2.5329
													31.75	0.128	0.175396	0.313222	-0.104619		31.75	2.0386	6.5613	2.6856	-0.885	1.6174	0.2137		31.75	-0.740032	-1.80051	-1.25122	0.6714	-0.5798		31.75	-0.595113	-0.3357	0.3967	-2.8687	0.42725		31.75	-0.350948	-0.73242	-0.824	-0.2747	-0.30517	2.5635	-2.5329
													31.8	0.0466053	0.175366	-0.144452	0.108902		31.8	2.00808	6.3782	2.3804	-0.7324	1.77	0.2442		31.8	-0.785807	-2.16672	-1.06811	0.6714	-0.5798		31.8	-0.534048	-0.1831	0.3357	-3.2654	0.97661		31.8	-0.498442	-1.40381	-0.6714	-0.824	-0.24414	2.6551	-2.5024
													31.85	0.148318	0.205836	0.313394	-0.074277		31.85	2.03251	6.5613	2.7161	-0.82397	1.5259	0.1832		31.85	-0.74005	-1.73948	-1.25122	0.6714	-0.6409		31.85	-0.67902	-0.3662	0.3052	-2.8687	0.21362		31.85	-0.381452	-0.76294	-0.885	-0.3357	-0.30517	2.5025	-2.5024
													31.9	0.0465901	0.205806	-0.14428	0.0782443		31.9	1.92874	6.3477	2.3804	-0.885	1.6785	0.1221		31.9	-0.793437	-2.16672	-1.09863	0.6409	-0.5493		31.9	-0.534048	-0.1831	0.3052	-3.2654	1.00711		31.9	-0.513713	-1.43433	-0.7325	-0.763	-0.27465	2.6551	-2.5329
													31.95	0.107603	0.205776	0.313567	-0.196534		31.95	2.04468	6.5308	2.6245	-0.7019	1.6174	0.1526		31.95	-0.709502	-1.80051	-1.2207	0.7935	-0.6103		31.95	-0.633255	-0.3357	0.3662	-2.8687	0.30518		31.95	-0.361113	-0.70191	-0.8545	-0.3662	-0.30517	2.594	-2.5329
													32	0.087242	0.205746	-0.144107	0.200087		32	1.94705	6.3477	2.3804	-0.94604	1.77	0.1832		32	-0.785807	-2.16672	-1.06811	0.6714	-0.5798		32	-0.541673	-0.2136	0.3052	-3.3264	1.06811		32	-0.478105	-1.37329	-0.7019	-0.7935	-0.24414	2.7161	-2.4719
													32.05	0.087244	0.144715	0.252709	-0.135692		32.05	2.05692	6.5613	2.6551	-0.7324	1.5564	0.2442		32.05	-0.732405	-1.77	-1.25122	0.7019	-0.6103		32.05	-0.679015	-0.3662	0.3052	-2.8992	0.24414		32.05	-0.371295	-0.73242	-0.885	-0.3052	-0.27465	2.4414	-2.4719
													32.1	0.0770597	0.236185	-0.143935	0.138929		32.1	1.91652	6.3171	2.3804	-0.885	1.709	0.0611		32.1	-0.785805	-2.13621	-1.06811	0.6409	-0.5798		32.1	-0.511173	-0.1526	0.3357	-3.2349	1.00711		32.1	-0.508638	-1.49536	-0.7325	-0.824	-0.30517	2.8992	-2.594
													32.15	0.107602	0.114155	0.283402	-0.0747496		32.15	2.08741	6.6223	2.6856	-0.79345	1.5869	0.3357		32.15	-0.7095	-1.77	-1.2207	0.7325	-0.5798		32.15	-0.663773	-0.3662	0.2746	-2.9297	0.36621		32.15	-0.386558	-0.82398	-0.824	-0.3052	-0.30517	2.3804	-2.4414
													32.2	0.0872517	0.266725	-0.113242	0.108272		32.2	1.95313	6.3171	2.3804	-0.82397	1.7395	0.1526		32.2	-0.823967	-2.19724	-1.09863	0.6409	-0.6409		32.2	-0.526423	-0.2136	0.3052	-3.2959	1.09861		32.2	-0.508608	-1.5564	-0.7019	-0.824	-0.27465	2.8382	-2.5329
													32.25	0.107587	0.0835946	0.283574	-0.0444071		32.25	2.03249	6.5002	2.7161	-0.82397	1.5869	0.1832		32.25	-0.694242	-1.80051	-1.15966	0.763	-0.5798		32.25	-0.633253	-0.3662	0.3662	-2.8687	0.33569		32.25	-0.371302	-0.73242	-0.8545	-0.2442	-0.33569	2.3804	-2.4414
													32.3	0.0160297	0.266664	-0.143589	-0.0749859		32.3	1.94705	6.3171	2.3804	-0.82397	1.6785	0.1832		32.3	-0.839197	-2.19724	-1.12915	0.5799	-0.6103		32.3	-0.503548	-0.1831	0.3357	-3.2654	1.09861		32.3	-0.53406	-1.58691	-0.7019	-0.9156	-0.27465	2.8382	-2.5635
													32.35	0.168609	0.114034	0.314257	0.0775353		32.35	2.05692	6.5613	2.6551	-0.7324	1.6174	0.1832		32.35	-0.747652	-1.80051	-1.2207	0.6409	-0.6103		32.35	-0.671403	-0.3662	0.2441	-2.8992	0.33569		32.35	-0.366218	-0.76294	-0.9156	-0.2747	-0.30517	2.5025	-2.4414
													32.4	0.0465145	0.297104	-0.143417	-0.0141434		32.4	1.90433	6.3477	2.3804	-0.97656	1.709	0.0611		32.4	-0.823942	-2.19724	-1.09863	0.5799	-0.5798		32.4	-0.503573	-0.2442	0.3662	-3.2654	1.12911		32.4	-0.534062	-1.5564	-0.6409	-0.824	-0.30517	2.6856	-2.5635
													32.45	0.16859	0.113974	0.283919	0.107878		32.45	2.06912	6.5308	2.6856	-0.6409	1.5869	0.1832		32.45	-0.724752	-1.86155	-1.15966	0.7325	-0.6103		32.45	-0.648523	-0.3357	0.2746	-2.8992	0.36621		32.45	-0.320448	-0.73242	-0.824	-0.2442	-0.30517	2.594	-2.4109
													32.5	0.036333	0.266544	-0.143244	-0.014301		32.5	1.89211	6.3171	2.3804	-0.97656	1.648	0.0916		32.5	-0.823945	-2.16672	-1.15966	0.6104	-0.5798		32.5	-0.549323	-0.2747	0.3357	-3.2959	1.03761		32.5	-0.53405	-1.58691	-0.6714	-0.824	-0.33569	2.8382	-2.6245
													32.55	0.127902	0.0834135	0.253572	0.0467203		32.55	2.08742	6.5613	2.6856	-0.6714	1.6174	0.2442		32.55	-0.724772	-1.83103	-1.15966	0.7019	-0.6103		32.55	-0.679028	-0.39675	0.3052	-2.8687	0.24414		32.55	-0.350948	-0.73242	-0.885	-0.3052	-0.30517	2.5635	-2.4414
													32.6	0.0261175	0.235883	-0.143072	-0.0144585		32.6	1.92874	6.3477	2.3499	-0.91552	1.709	0.1526		32.6	-0.816325	-2.16672	-1.19018	0.6104	-0.5188		32.6	-0.518823	-0.2442	0.3662	-3.2044	1.00711		32.6	-0.534058	-1.58691	-0.6409	-0.885	-0.24414	2.7161	-2.5635
													32.65	0.0973537	0.144353	0.253745	-0.106037		32.65	2.11184	6.4697	2.7161	-0.7324	1.6785	0.4273		32.65	-0.724772	-1.83103	-1.15966	0.6714	-0.5798		32.65	-0.671405	-0.3357	0.2136	-2.8687	0.30518		32.65	-0.386545	-0.73242	-0.885	-0.3662	-0.27465	2.3499	-2.4109
													32.7	0.0261293	0.205323	-0.173419	0.046484		32.7	1.9104	6.3171	2.3804	-0.85449	1.7395	-0.0305		32.7	-0.83158	-2.19724	-1.19018	0.6409	-0.5798		32.7	-0.541698	-0.3357	0.3967	-3.2654	1.03761		32.7	-0.549327	-1.58691	-0.6409	-0.9156	-0.27465	2.7771	-2.655
													32.75	0.097305	0.174793	0.253917	-0.136795		32.75	2.09962	6.5613	2.6856	-0.7019	1.6174	0.3357		32.75	-0.709515	-1.83103	-1.09863	0.7019	-0.6103		32.75	-0.671415	-0.39675	0.2746	-2.8992	0.33569		32.75	-0.34078	-0.70191	-0.7935	-0.2442	-0.30517	2.3499	-2.3498
													32.8	0.0667807	0.174763	-0.173247	0.198826		32.8	1.89822	6.3477	2.3804	-0.91552	1.6785	0		32.8	-0.81632	-2.16672	-1.15966	0.6409	-0.5798		32.8	-0.526448	-0.3052	0.3662	-3.2959	1.12911		32.8	-0.539162	-1.5564	-0.7325	-0.8545	-0.30517	2.7771	-2.5635
													32.85	0.0972833	0.205232	0.22357	-0.136952		32.85	2.11184	6.5613	2.7161	-0.6409	1.648	0.2747		32.85	-0.717145	-1.83103	-1.12915	0.7325	-0.6409		32.85	-0.67141	-0.3662	0.2746	-2.8687	0.27466		32.85	-0.406898	-0.73242	-0.9461	-0.3052	-0.30517	2.3194	-2.4719
													32.9	0.0769723	0.144202	-0.142554	0.229269		32.9	1.82498	6.3171	2.3804	-1.06811	1.648	-0.1525		32.9	-0.831575	-2.16672	-1.19018	0.6409	-0.6103		32.9	-0.541698	-0.3357	0.3967	-3.2959	1.06811		32.9	-0.539145	-1.52588	-0.6714	-0.885	-0.33569	2.7771	-2.594
													32.95	0.097268	0.235672	0.223742	-0.16761		32.95	2.09352	6.5002	2.6551	-0.5493	1.5869	0.2747		32.95	-0.701885	-1.83103	-1.06811	0.6714	-0.5798		32.95	-0.709558	-0.42727	0.2136	-2.8687	0.24414		32.95	-0.356045	-0.73242	-0.9461	-0.2747	-0.27465	2.4414	-2.3498
													33	0.087124	0.144142	-0.142381	0.259611		33	1.83107	6.3171	2.3194	-1.09863	1.6785	-0.061		33	-0.8087	-2.19724	-1.15966	0.7019	-0.5798		33	-0.549323	-0.2747	0.3662	-3.3264	1.03761		33	-0.574758	-1.52588	-0.6714	-0.9156	-0.30517	2.533	-2.5635
													33.05	0.0871	0.235612	0.284955	-0.259267		33.05	2.08742	6.4697	2.6856	-0.6103	1.5564	0.3357		33.05	-0.701877	-1.92258	-1.09863	0.7935	-0.5798		33.05	-0.701938	-0.42727	0.2746	-2.8687	0.21362		33.05	-0.335705	-0.79346	-0.9156	-0.2442	-0.30517	2.6856	-2.4414
													33.1	0.076942	0.113581	-0.142209	0.259454		33.1	1.91653	6.3782	2.3804	-0.94604	1.7395	0.0306		33.1	-0.831597	-2.13621	-1.19018	0.6714	-0.6714		33.1	-0.526448	-0.2747	0.3662	-3.2654	1.06811		33.1	-0.595092	-1.49536	-0.7325	-0.8545	-0.33569	2.472	-2.6245
													33.15	0.107444	0.266151	0.254607	-0.198425		33.15	2.06912	6.5308	2.7161	-0.7019	1.5564	0.2442		33.15	-0.76294	-1.9531	-1.15966	0.7019	-0.6409		33.15	-0.671418	-0.39675	0.2441	-2.8382	0.30518		33.15	-0.325518	-0.76294	-0.885	-0.2442	-0.30517	2.594	-2.3498
													33.2	0.0565937	0.0830211	-0.142036	0.228796		33.2	1.8738	6.2866	2.3804	-0.885	1.6785	-0.0915		33.2	-0.808692	-2.10569	-1.19018	0.6714	-0.6103		33.2	-0.518823	-0.2747	0.3967	-3.2959	1.09861		33.2	-0.534047	-1.43433	-0.6409	-0.885	-0.27465	2.6856	-2.655
													33.25	0.137929	0.296591	0.25478	-0.137583		33.25	2.063	6.5002	2.6856	-0.6714	1.5564	0.2442		33.25	-0.747667	-1.89207	-1.2207	0.7019	-0.5798		33.25	-0.686675	-0.45779	0.2746	-2.8992	0.33569		33.25	-0.381468	-0.79346	-0.9461	-0.3052	-0.27465	2.472	-2.4414
													33.3	0.0463719	0.0523607	-0.172384	0.259139		33.3	1.87991	6.3477	2.3804	-1.00707	1.77	-0.0915		33.3	-0.778185	-2.10569	-1.12915	0.6714	-0.5493		33.3	-0.534073	-0.3052	0.3967	-3.2654	1.03761		33.3	-0.534053	-1.43433	-0.7019	-0.8545	-0.33569	2.6856	-2.5635
													33.35	0.158281	0.296531	0.254953	-0.0766401		33.35	2.11796	6.5613	2.6856	-0.6103	1.5869	0.3663		33.35	-0.74764	-1.9531	-1.15966	0.7325	-0.6103		33.35	-0.671403	-0.45779	0.3052	-2.8382	0.30518		33.35	-0.401825	-0.82398	-0.9766	-0.2747	-0.30517	2.3804	-2.4109
													33.4	0.0158635	0.0829004	-0.141691	0.106381		33.4	1.82497	6.3171	2.3499	-1.09863	1.6785	-0.122		33.4	-0.823945	-2.16672	-1.15966	0.6409	-0.6103		33.4	-0.541698	-0.3052	0.3357	-3.2044	1.00711		33.4	-0.508647	-1.37329	-0.7325	-0.824	-0.33569	2.8076	-2.594
													33.45	0.137926	0.26597	0.224605	-0.0767976		33.45	2.10574	6.4697	2.6856	-0.5493	1.5564	0.3663		33.45	-0.73239	-1.92258	-1.19018	0.763	-0.5798		33.45	-0.679028	-0.3662	0.2441	-2.9297	0.33569		33.45	-0.381468	-0.79346	-0.9461	-0.3357	-0.27465	2.5025	-2.4414
													33.5	0.0158417	0.08284	-0.172039	0.136724		33.5	1.8738	6.3782	2.3499	-1.06811	1.7395	-0.0305		33.5	-0.79343	-2.10569	-1.09863	0.6409	-0.6103		33.5	-0.549323	-0.2747	0.3662	-3.3264	1.03761		33.5	-0.534068	-1.49536	-0.7325	-0.885	-0.27465	2.7466	-2.5635
													33.55	0.137878	0.23531	0.224778	-0.0464551		33.55	2.10572	6.5002	2.7161	-0.5798	1.5564	0.3357		33.55	-0.7629	-1.9531	-1.2207	0.7325	-0.6103		33.55	-0.633255	-0.39675	0.3052	-2.8382	0.39673		33.55	-0.366205	-0.79346	-0.885	-0.2747	-0.30517	2.472	-2.4109
													33.6	0.0158332	0.0827796	-0.141346	0.106066		33.6	1.87989	6.3171	2.3499	-0.94604	1.77	-0.0915		33.6	-0.81632	-2.16672	-1.15966	0.6714	-0.6103		33.6	-0.579823	-0.3357	0.3052	-3.2654	0.97661		33.6	-0.54932	-1.43433	-0.6714	-0.7935	-0.33569	2.533	-2.594
													33.65	0.178569	0.265849	0.25547	0.0143873		33.65	2.13016	6.6528	2.6856	-0.7019	1.648	0.3663		33.65	-0.71714	-1.9531	-1.15966	0.7935	-0.5493		33.65	-0.663753	-0.3662	0.3052	-2.9297	0.33569		33.65	-0.345868	-0.79346	-0.9766	-0.3357	-0.27465	2.6856	-2.3804
													33.7	-0.00452177	0.0827192	-0.171693	0.0754085		33.7	1.87992	6.4087	2.3499	-0.91552	1.709	-0.1525		33.7	-0.808695	-2.16672	-1.15966	0.6714	-0.5798		33.7	-0.534073	-0.3357	0.3357	-3.2044	1.06811		33.7	-0.549303	-1.43433	-0.6409	-0.824	-0.33569	2.472	-2.5329
													33.75	0.137847	0.235189	0.225123	-0.0467702		33.75	2.08742	6.5002	2.6551	-0.6714	1.5564	0.3968		33.75	-0.770555	-1.98362	-1.2207	0.7019	-0.5798		33.75	-0.648523	-0.3357	0.2746	-2.8992	0.36621		33.75	-0.37131	-0.85449	-0.9461	-0.3052	-0.30517	2.6245	-2.4414
													33.8	0.0666363	0.143659	-0.141001	0.197251		33.8	1.89211	6.3477	2.4109	-0.97656	1.8005	-0.122		33.8	-0.846855	-2.19724	-1.19018	0.6409	-0.6409		33.8	-0.564573	-0.2747	0.3357	-3.2959	0.97661		33.8	-0.528983	-1.40381	-0.6409	-0.824	-0.33569	2.6245	-2.594
													33.85	0.117472	0.235129	0.255815	-0.138528		33.85	2.13016	6.5918	2.6551	-0.5798	1.6174	0.3663		33.85	-0.740017	-1.98362	-1.12915	0.763	-0.6103		33.85	-0.595113	-0.3357	0.3662	-2.8382	0.42725		33.85	-0.361137	-0.82398	-0.9766	-0.3052	-0.24414	2.6245	-2.4414
													33.9	0.0666477	0.143598	-0.171348	0.227693		33.9	1.8799	6.4392	2.3499	-1.06811	1.709	-0.0305		33.9	-0.801067	-2.13621	-1.15966	0.7019	-0.6103		33.9	-0.564598	-0.2747	0.2746	-3.2349	0.97661		33.9	-0.51372	-1.40381	-0.6104	-0.824	-0.36621	2.6245	-2.5024
													33.95	0.056457	0.143568	0.255988	-0.230185		33.95	2.12404	6.5308	2.7161	-0.5493	1.5869	0.3357		33.95	-0.747665	-1.9531	-1.15966	0.7019	-0.5798		33.95	-0.617975	-0.3662	0.3052	-2.9297	0.5188		33.95	-0.406893	-0.88501	-0.9766	-0.3052	-0.27465	2.472	-2.4719
													34	0.117466	0.174038	-0.171176	0.349536		34	1.8494	6.3477	2.4109	-1.03759	1.6785	-0.1525		34	-0.854465	-2.19724	-1.25122	0.6409	-0.6103		34	-0.564598	-0.2747	0.3052	-3.2349	0.94601		34	-0.50355	-1.40381	-0.6104	-0.8545	-0.33569	2.7466	-2.5635
													34.05	0.0564417	0.174008	0.25616	-0.260843		34.05	2.13626	6.5613	2.7161	-0.6714	1.6785	0.3968		34.05	-0.724757	-1.9531	-1.09863	0.7325	-0.5798		34.05	-0.610363	-0.3662	0.3357	-2.8382	0.42725		34.05	-0.391643	-0.85449	-0.9766	-0.3052	-0.30517	2.594	-2.5024
													34.1	0.0971177	0.143478	-0.171003	0.318878		34.1	1.89822	6.4087	2.3804	-0.91552	1.709	-0.0915		34.1	-0.823977	-2.13621	-1.2207	0.7019	-0.6409		34.1	-0.595122	-0.2747	0.2136	-3.2654	0.94601		34.1	-0.498463	-1.34277	-0.5799	-0.7325	-0.36621	2.533	-2.5024
													34.15	0.0360603	0.234948	0.256333	-0.3831		34.15	2.08132	6.5002	2.6856	-0.7324	1.648	0.3052		34.15	-0.724752	-1.9531	-1.06811	0.7325	-0.6103		34.15	-0.625628	-0.3662	0.3967	-2.8687	0.33569		34.15	-0.411985	-0.97656	-0.9766	-0.3357	-0.27465	2.594	-2.5024
													34.2	0.107269	0.143417	-0.170831	0.349221		34.2	1.89822	6.3477	2.4109	-0.85449	1.7395	-0.1525		34.2	-0.83159	-2.19724	-1.25122	0.6714	-0.5493		34.2	-0.587498	-0.3052	0.2136	-3.2044	0.94601		34.2	-0.508625	-1.28174	-0.5799	-0.824	-0.36621	2.533	-2.5329
													34.25	0.0360383	0.204387	0.225986	-0.322258		34.25	2.07524	6.5308	2.6551	-0.7629	1.6785	0.2747		34.25	-0.724757	-1.98362	-1.06811	0.7325	-0.5798		34.25	-0.64851	-0.42727	0.3662	-2.9297	0.39673		34.25	-0.406903	-0.91553	-1.0071	-0.4578	-0.33569	2.7161	-2.4414
													34.3	0.107267	0.082357	-0.109618	0.349063		34.3	1.89211	6.4392	2.3804	-0.94604	1.6785	-0.0915		34.3	-0.80868	-2.16672	-1.2207	0.763	-0.6103		34.3	-0.625622	-0.3052	0.2746	-3.2959	0.82401		34.3	-0.493372	-1.28174	-0.6104	-0.763	-0.33569	2.472	-2.4414
													34.35	0.0665567	0.204327	0.226158	-0.230815		34.35	2.0874	6.5002	2.6245	-0.6103	1.6174	0.3052		34.35	-0.709492	-1.92258	-1.03759	0.7325	-0.6103		34.35	-0.595113	-0.3357	0.4272	-2.8992	0.42725		34.35	-0.417078	-1.0376	-0.9766	-0.4273	-0.30517	2.7771	-2.5329
													34.4	0.0665722	0.0822966	-0.170486	0.287906		34.4	1.86159	6.3782	2.3804	-1.00707	1.77	-0.2136		34.4	-0.839205	-2.16672	-1.2207	0.6409	-0.6103		34.4	-0.610372	-0.3052	0.2136	-3.2654	0.91551		34.4	-0.483205	-1.28174	-0.5799	-0.763	-0.33569	2.533	-2.4719
													34.45	0.076748	0.265366	0.256851	-0.291973		34.45	2.11794	6.5613	2.6856	-0.6409	1.5869	0.3968		34.45	-0.70952	-1.89207	-1.06811	0.7019	-0.5798		34.45	-0.617988	-0.3357	0.3662	-2.9297	0.42725		34.45	-0.447595	-1.0376	-0.9766	-0.4578	-0.30517	2.594	-2.5024
													34.5	0.0665571	0.0822363	-0.170313	0.287748		34.5	1.92262	6.4087	2.4109	-0.885	1.7395	-0.061		34.5	-0.846837	-2.16672	-1.28173	0.6714	-0.6103		34.5	-0.625635	-0.3052	0.2746	-3.2654	0.79346		34.5	-0.467938	-1.28174	-0.6714	-0.7019	-0.33569	2.6245	-2.4414
													34.55	0.0970527	0.265306	0.195983	-0.170131		34.55	2.06302	6.5613	2.6551	-0.7324	1.5869	0.2442		34.55	-0.70189	-1.83103	-1.09863	0.7019	-0.5798		34.55	-0.610368	-0.3357	0.3662	-2.8687	0.39673		34.55	-0.422162	-1.0376	-0.9766	-0.3052	-0.30517	2.6551	-2.5635
													34.6	0.0461823	0.0515759	-0.13962	0.226591		34.6	1.87991	6.3782	2.4109	-0.82397	1.6785	-0.2441		34.6	-0.816327	-2.13621	-1.2207	0.6714	-0.5798		34.6	-0.610372	-0.3052	0.2746	-3.2654	0.85451		34.6	-0.462858	-1.28174	-0.6104	-0.7019	-0.36621	2.6245	-2.4414
													34.65	0.127578	0.265246	0.226676	-0.109188		34.65	2.08743	6.5918	2.6856	-0.82397	1.5869	0.3968		34.65	-0.709515	-1.86155	-1.06811	0.6714	-0.5798		34.65	-0.58748	-0.3357	0.3967	-2.8992	0.48828		34.65	-0.42217	-0.94605	-0.9461	-0.3968	-0.30517	2.533	-2.4719
													34.7	0.00546017	0.0210155	-0.169968	0.165333		34.7	1.91042	6.3782	2.3804	-0.7629	1.7395	-0.1831		34.7	-0.869715	-2.19724	-1.25122	0.5799	-0.6103		34.7	-0.640865	-0.42727	0.1526	-3.1738	0.88501		34.7	-0.467932	-1.2207	-0.5493	-0.763	-0.33569	2.594	-2.5329
													34.75	0.147896	0.326185	0.226848	-0.109346		34.75	2.06911	6.5613	2.6551	-0.82397	1.6174	0.3357		34.75	-0.70189	-1.86155	-1.06811	0.7019	-0.5798		34.75	-0.572215	-0.3357	0.3662	-2.8992	0.57984		34.75	-0.427245	-0.97656	-1.0071	-0.3968	-0.36621	2.7161	-2.5329
													34.8	0.00545205	-0.00954484	-0.139275	0.165176		34.8	1.90431	6.4087	2.4109	-0.82397	1.7395	-0.2136		34.8	-0.831602	-2.13621	-1.2207	0.6714	-0.6409		34.8	-0.617997	-0.3357	0.2746	-3.2654	0.85451		34.8	-0.493377	-1.34277	-0.5799	-0.763	-0.33569	2.5025	-2.4414
													34.85	0.158041	0.326125	0.196501	-0.0485032		34.85	2.0508	6.4697	2.6856	-0.6714	1.5564	0.2137		34.85	-0.68662	-1.86155	-1.09863	0.7935	-0.5798		34.85	-0.595108	-0.39675	0.3662	-2.8992	0.54932		34.85	-0.406905	-0.97656	-1.0071	-0.3968	-0.30517	2.7771	-2.5329
													34.9	0.0054366	-0.0401052	-0.139103	0.195518		34.9	1.9226	6.3171	2.4414	-0.91552	1.8005	-0.0305		34.9	-0.816327	-2.13621	-1.2207	0.7019	-0.6103		34.9	-0.640885	-0.3357	0.2441	-3.2654	0.79346		34.9	-0.498455	-1.28174	-0.6104	-0.7325	-0.33569	2.472	-2.5024
													34.95	0.117323	0.356565	0.166164	-0.170761		34.95	2.08742	6.5918	2.6856	-0.7629	1.5869	0.3357		34.95	-0.7324	-1.86155	-1.12915	0.6409	-0.5798		34.95	-0.610355	-0.3662	0.3662	-2.9297	0.48828		34.95	-0.406888	-0.97656	-1.0376	-0.4883	-0.30517	2.8992	-2.5329
													35	0.0257818	-0.00966559	-0.16945	0.256461		35	1.89209	6.3171	2.4109	-0.79345	1.709	-0.1831		35	-0.82395	-2.16672	-1.19018	0.6714	-0.6103		35	-0.633247	-0.3357	0.2441	-3.2654	0.82401		35	-0.478118	-1.25122	-0.5799	-0.7019	-0.33569	2.4109	-2.4109
													35.05	0.107151	0.356504	0.227366	-0.262418		35.05	2.063	6.5613	2.6551	-0.85449	1.6174	0.3357		35.05	-0.724775	-1.86155	-1.12915	0.7019	-0.6103		35.05	-0.579858	-0.39675	0.3662	-2.8382	0.54932		35.05	-0.437412	-1.0376	-1.0681	-0.4883	-0.30517	2.7466	-2.4719
													35.1	0.056273	-0.040226	-0.138758	0.347803		35.1	1.97144	6.4392	2.3804	-0.7324	1.8005	-0.0305		35.1	-0.831575	-2.16672	-1.19018	0.6409	-0.6103		35.1	-0.617973	-0.3662	0.3357	-3.2654	0.82401		35.1	-0.417057	-1.15967	-0.5188	-0.6409	-0.30517	2.6551	-2.5329
													35.15	0.086769	0.356444	0.227539	-0.323676		35.15	2.03858	6.6528	2.6245	-0.885	1.5869	0.2137		35.15	-0.71714	-1.80051	-1.12915	0.6409	-0.5798		35.15	-0.625613	-0.39675	0.3052	-2.9297	0.5188		35.15	-0.427255	-1.00708	-0.9766	-0.4273	-0.27465	2.6245	-2.5024
													35.2	0.0664246	-0.00978633	-0.138585	0.347645		35.2	1.93482	6.3171	2.3499	-0.7019	1.7395	-0.0305		35.2	-0.839225	-2.19724	-1.15966	0.6409	-0.6409		35.2	-0.640885	-0.39675	0.2746	-3.2654	0.82401		35.2	-0.437412	-1.2207	-0.5188	-0.7019	-0.30517	2.594	-2.4719
													35.25	0.0766103	0.356383	0.166681	-0.293233		35.25	2.05082	6.5918	2.6856	-0.85449	1.648	0.1832		35.25	-0.709517	-1.80051	-1.15966	0.6714	-0.5493		35.25	-0.602715	-0.3357	0.3357	-2.9907	0.57984		35.25	-0.437415	-1.06812	-0.9156	-0.5188	-0.30517	2.6551	-2.4719
													35.3	0.0867431	0.0206533	-0.138412	0.377988		35.3	1.89821	6.3477	2.4109	-0.79345	1.709	-0.1831		35.3	-0.83158	-2.19724	-1.19018	0.6714	-0.6103		35.3	-0.640865	-0.3662	0.3357	-3.2959	0.76294		35.3	-0.442527	-1.19019	-0.4578	-0.7325	-0.30517	2.6245	-2.594
													35.35	0.0663987	0.356323	0.197364	-0.354491		35.35	2.07521	6.5918	2.594	-0.79345	1.6785	0.3052		35.35	-0.740027	-1.86155	-1.15966	0.6409	-0.5798		35.35	-0.595108	-0.39675	0.3052	-2.8382	0.54932		35.35	-0.386572	-1.00708	-0.9461	-0.3968	-0.27465	2.7161	-2.4109
													35.4	0.117261	0.0205929	-0.13824	0.46943		35.4	1.91043	6.3477	2.3804	-0.82397	1.6785	-0.0305		35.4	-0.854485	-2.19724	-1.2207	0.6409	-0.6409		35.4	-0.617985	-0.39675	0.3662	-3.2654	0.82401		35.4	-0.427255	-1.28174	-0.3052	-0.5799	-0.33569	2.4414	-2.5024
													35.45	0.056217	0.325763	0.197536	-0.354648		35.45	2.0569	6.6528	2.6245	-0.91552	1.648	0.2747		35.45	-0.70187	-1.83103	-1.12915	0.7325	-0.5798		35.45	-0.595115	-0.3357	0.2746	-2.8992	0.57984		35.45	-0.391655	-0.97656	-0.9156	-0.4273	-0.30517	2.8076	-2.5329
													35.5	0.10708	0.0510326	-0.138067	0.408273		35.5	1.96534	6.3782	2.4414	-0.6409	1.709	-0.061		35.5	-0.816315	-2.19724	-1.25122	0.763	-0.5798		35.5	-0.610365	-0.42727	0.3052	-3.2654	0.94601		35.5	-0.462845	-1.2207	-0.4578	-0.6409	-0.30517	2.3499	-2.5024
													35.55	0.076565	0.295202	0.167199	-0.232706		35.55	2.02027	6.5613	2.6245	-0.97656	1.6174	0.2747		35.55	-0.678977	-1.77	-1.06811	0.7325	-0.6103		35.55	-0.60272	-0.3662	0.3052	-2.8992	0.54932		35.55	-0.35095	-0.91553	-0.8545	-0.4883	-0.30517	2.8687	-2.4109
													35.6	0.0968907	0.112072	-0.168415	0.347015		35.6	1.94704	6.3782	2.4414	-0.6714	1.709	-0.122		35.6	-0.839227	-2.13621	-1.2207	0.6409	-0.6409		35.6	-0.640888	-0.42727	0.3967	-3.2654	0.73242		35.6	-0.488275	-1.31226	-0.4883	-0.6409	-0.33569	2.3804	-2.5329
													35.65	0.0867203	0.264642	0.197882	-0.202363		35.65	2.03859	6.5918	2.594	-0.97656	1.6785	0.3052		35.65	-0.68663	-1.80051	-1.06811	0.7019	-0.5798		35.65	-0.640885	-0.3662	0.2136	-2.8687	0.45776		35.65	-0.396738	-0.97656	-0.9766	-0.4883	-0.30517	2.8076	-2.4414
													35.7	0.0867093	0.142512	-0.168242	0.285858		35.7	1.91042	6.3477	2.4109	-0.7019	1.6785	-0.1831		35.7	-0.854487	-2.16672	-1.28173	0.6714	-0.6409		35.7	-0.61036	-0.39675	0.3967	-3.2654	0.82401		35.7	-0.437428	-1.25122	-0.3968	-0.6409	-0.27465	2.5025	-2.5635
													35.75	0.0867017	0.264582	0.167544	-0.172021		35.75	2.0508	6.5918	2.6245	-0.885	1.709	0.2137		35.75	-0.679	-1.80051	-1.03759	0.7019	-0.5798		35.75	-0.579838	-0.3052	0.3052	-2.9297	0.61035		35.75	-0.376383	-0.94605	-0.885	-0.5188	-0.27465	2.7771	-2.4109
													35.8	0.0460003	0.111951	-0.13755	0.1636		35.8	1.93484	6.3477	2.4109	-0.7324	1.7395	-0.0915		35.8	-0.846835	-2.13621	-1.28173	0.6409	-0.6103		35.8	-0.656133	-0.39675	0.3357	-3.2959	0.73242		35.8	-0.452677	-1.34277	-0.4578	-0.6714	-0.33569	2.6245	-2.5329
													35.85	0.137556	0.295021	0.198227	-0.0805786		35.85	2.063	6.6833	2.594	-0.85449	1.6785	0.2137		35.85	-0.679	-1.80051	-1.03759	0.7019	-0.5798		35.85	-0.564603	-0.3357	0.2746	-2.8687	0.67139		35.85	-0.386547	-0.88501	-0.8545	-0.4578	-0.30517	2.6551	-2.4719
													35.9	0.0256457	0.111891	-0.167897	0.132943		35.9	1.90432	6.4087	2.3804	-0.7324	1.648	-0.1831		35.9	-0.884987	-2.25828	-1.34277	0.6714	-0.6103		35.9	-0.587473	-0.3662	0.4577	-3.3264	0.88501		35.9	-0.488293	-1.37329	-0.4883	-0.7325	-0.30517	2.533	-2.5635
													35.95	0.137541	0.264461	0.198399	-0.0502361		35.95	2.00809	6.5918	2.594	-1.00707	1.6785	0.1832		35.95	-0.694255	-1.80051	-1.06811	0.7019	-0.6103		35.95	-0.617988	-0.3357	0.1831	-2.9297	0.61035		35.95	-0.38148	-0.88501	-1.0071	-0.4273	-0.30517	2.7161	-2.3804
													36	0.0154636	0.0813307	-0.167725	0.132785		36	1.98368	6.3782	2.472	-0.5798	1.709	-0.061		36	-0.846847	-2.19724	-1.31225	0.7019	-0.5798		36	-0.61036	-0.3662	0.3967	-3.2654	0.79346		36	-0.48828	-1.40381	-0.4883	-0.6714	-0.30517	2.5025	-2.5635
													36.05	0.10699	0.325401	0.168062	-0.172494		36.05	1.98975	6.6223	2.594	-1.09863	1.6174	0.2137		36.05	-0.656115	-1.77	-0.97656	0.7019	-0.5798		36.05	-0.671403	-0.3662	0.2441	-2.8992	0.33569		36.05	-0.371297	-0.91553	-1.0071	-0.3968	-0.27465	2.8382	-2.4719
													36.1	0.0357888	0.0201703	-0.137032	0.224228		36.1	1.94704	6.3782	2.4109	-0.6103	1.7395	-0.1831		36.1	-0.862102	-2.19724	-1.34277	0.7019	-0.6103		36.1	-0.59511	-0.39675	0.4272	-3.2654	0.85451		36.1	-0.508627	-1.34277	-0.4578	-0.6714	-0.33569	2.2278	-2.4719
													36.15	0.0968077	0.35584	0.168234	-0.233651		36.15	2.00808	6.5918	2.594	-1.03759	1.648	0.2442		36.15	-0.663725	-1.80051	-1.03759	0.763	-0.5798		36.15	-0.671393	-0.3357	0.1831	-2.9297	0.39673		36.15	-0.335717	-0.88501	-0.9461	-0.3968	-0.33569	2.9602	-2.4109
													36.2	0.0459337	0.02011	-0.167379	0.28507		36.2	1.96534	6.4087	2.3804	-0.6409	1.709	-0.0305		36.2	-0.823945	-2.13621	-1.34277	0.7935	-0.6103		36.2	-0.587473	-0.3357	0.4577	-3.2959	0.82401		36.2	-0.523877	-1.34277	-0.5188	-0.7019	-0.33569	2.2583	-2.5024
													36.25	0.0967927	0.38628	0.168407	-0.264309		36.25	2.0386	6.5918	2.594	-0.91552	1.6785	0.2442		36.25	-0.694255	-1.80051	-1.06811	0.6714	-0.5798		36.25	-0.679023	-0.3052	0.1526	-2.9297	0.36621		36.25	-0.361107	-0.85449	-1.0071	-0.3357	-0.27465	2.8382	-2.5329
													36.3	0.0967915	0.0200496	-0.136687	0.407012		36.3	1.91652	6.3171	2.4414	-0.7324	1.6785	-0.122		36.3	-0.862117	-2.16672	-1.31225	0.6714	-0.6409		36.3	-0.602735	-0.39675	0.3662	-3.2349	0.85451		36.3	-0.503543	-1.34277	-0.5188	-0.7325	-0.33569	2.3804	-2.4719
													36.35	0.117144	0.447319	0.168579	-0.264466		36.35	2.02027	6.6528	2.594	-0.97656	1.5869	0.2442		36.35	-0.686627	-1.77	-1.06811	0.6714	-0.5798		36.35	-0.618	-0.3052	0.2136	-2.8992	0.5188		36.35	-0.38148	-0.85449	-1.0071	-0.3968	-0.33569	2.7466	-2.4414
													36.4	0.0764434	-0.0410108	-0.136514	0.406855		36.4	2.00196	6.4392	2.4109	-0.6103	1.77	0		36.4	-0.846847	-2.19724	-1.31225	0.763	-0.6409		36.4	-0.579822	-0.3662	0.4883	-3.2654	0.82401		36.4	-0.493367	-1.37329	-0.4883	-0.824	-0.36621	2.6245	-2.5329
													36.45	0.0865957	0.477759	0.168752	-0.386724		36.45	2.02637	6.6833	2.6245	-1.09863	1.6785	0.2442		36.45	-0.686635	-1.80051	-1.09863	0.7019	-0.5493		36.45	-0.640913	-0.2747	0.122	-2.8382	0.42725		36.45	-0.406907	-0.85449	-1.0071	-0.3052	-0.27465	2.5635	-2.5635
													36.5	0.0560613	-0.0715712	-0.136342	0.376097		36.5	2.02026	6.4392	2.4109	-0.5188	1.8005	-0.0305		36.5	-0.862102	-2.22776	-1.31225	0.7019	-0.6103		36.5	-0.564585	-0.39675	0.4272	-3.2654	0.97661		36.5	-0.478117	-1.40381	-0.5493	-0.763	-0.33569	2.594	-2.4109
													36.55	0.0865743	0.477699	0.138405	-0.356381		36.55	2.02636	6.6528	2.6245	-1.03759	1.6174	0.2747		36.55	-0.709507	-1.77	-1.09863	0.6104	-0.5798		36.55	-0.610375	-0.2747	0.1831	-2.8687	0.5188		36.55	-0.411982	-0.82398	-1.0681	-0.3357	-0.36621	2.594	-2.4719
													36.6	0.0662465	-0.0716315	-0.136169	0.40654		36.6	2.00198	6.4087	2.4414	-0.5798	1.709	0.0306		36.6	-0.846822	-2.19724	-1.31225	0.7325	-0.6103		36.6	-0.556965	-0.42727	0.4272	-3.2044	0.97661		36.6	-0.4781	-1.37329	-0.5188	-0.6409	-0.36621	2.5025	-2.4719
													36.65	0.157765	0.477638	0.169097	-0.173439		36.65	2.00195	6.6528	2.5635	-0.97656	1.6174	0.1526		36.65	-0.71714	-1.80051	-1.12915	0.6714	-0.6103		36.65	-0.61801	-0.2747	0.2136	-2.8687	0.45776		36.65	-0.356045	-0.82398	-1.0376	-0.2137	-0.33569	2.7771	-2.5024
													36.7	0.025531	-0.0716919	-0.135997	0.284282		36.7	1.95314	6.4087	2.3804	-0.7019	1.7395	-0.061		36.7	-0.823935	-2.16672	-1.25122	0.7325	-0.6103		36.7	-0.595115	-0.42727	0.4577	-3.2654	0.85451		36.7	-0.498443	-1.34277	-0.5188	-0.7019	-0.33569	2.3194	-2.4109
													36.75	0.117084	0.447078	0.16927	-0.265096		36.75	2.01418	6.6528	2.5635	-0.91552	1.5869	0.1832		36.75	-0.686612	-1.77	-1.12915	0.7325	-0.5798		36.75	-0.64088	-0.3052	0.1526	-2.8992	0.48828		36.75	-0.335688	-0.76294	-1.0071	-0.1831	-0.33569	2.8382	-2.5635
													36.8	-0.0151838	-0.0717523	-0.135824	0.162025		36.8	1.96534	6.4392	2.4109	-0.7019	1.709	-0.0305		36.8	-0.83922	-2.22776	-1.25122	0.7019	-0.5798		36.8	-0.534085	-0.39675	0.4272	-3.2654	1.09861		36.8	-0.579828	-1.49536	-0.5799	-0.885	-0.36621	2.3499	-2.5024
													36.85	0.157762	0.447018	0.138922	-0.112654		36.85	2.03247	6.6833	2.6245	-0.94604	1.6785	0.1221		36.85	-0.717145	-1.83103	-1.12915	0.7019	-0.6103		36.85	-0.671405	-0.3052	0.2441	-2.9297	0.30518		36.85	-0.335688	-0.76294	-1.0071	-0.2442	-0.33569	2.8382	-2.5024
													36.9	-0.0355321	-0.0413126	-0.135651	0.0703673		36.9	1.97144	6.3782	2.4109	-0.6714	1.7395	0		36.9	-0.85447	-2.25828	-1.2207	0.6409	-0.5798		36.9	-0.595115	-0.42727	0.4272	-3.2959	0.91551		36.9	-0.54933	-1.49536	-0.5188	-0.9156	-0.39672	2.4414	-2.4109
													36.95	0.188247	0.446957	0.139095	-0.0213115		36.95	2.00194	6.6833	2.594	-1.03759	1.6174	0.1526		36.95	-0.71716	-1.80051	-1.09863	0.6714	-0.6409		36.95	-0.633255	-0.3357	0.2136	-2.8992	0.48828		36.95	-0.366222	-0.76294	-1.0071	-0.2137	-0.33569	2.6856	-2.5635
													37	-0.0762541	-0.071873	-0.165999	0.00910971		37	1.99588	6.5002	2.3499	-0.5493	1.648	0.0306		37	-0.83159	-2.19724	-1.25122	0.763	-0.6409		37	-0.556948	-0.3662	0.3967	-3.2654	1.00711		37	-0.528995	-1.49536	-0.5799	-0.9156	-0.36621	2.6245	-2.4414
													37.05	0.157698	0.416297	0.139267	-0.0824691		37.05	2.02638	6.6528	2.594	-1.06811	1.77	0.1832		37.05	-0.71714	-1.83103	-1.09863	0.6714	-0.6103		37.05	-0.648513	-0.3357	0.2136	-2.8992	0.42725		37.05	-0.376392	-0.76294	-0.9461	-0.1831	-0.36621	2.5635	-2.5635
													37.1	-0.0253957	-0.0109334	-0.135306	0.0700522		37.1	2.00806	6.3782	2.4109	-0.6409	1.7395	0.1526		37.1	-0.877352	-2.22776	-1.31225	0.6409	-0.6103		37.1	-0.57984	-0.42727	0.3967	-3.2959	1.00711		37.1	-0.534058	-1.43433	-0.5493	-0.9156	-0.39672	2.533	-2.4414
													37.15	0.147516	0.385736	0.13944	-0.0826266		37.15	2.02639	6.7139	2.5635	-0.94604	1.709	0.0916		37.15	-0.71714	-1.83103	-1.09863	0.6714	-0.6103		37.15	-0.625643	-0.3052	0.2746	-2.8687	0.39673		37.15	-0.39673	-0.79346	-1.0071	-0.1831	-0.39672	2.594	-2.594
													37.2	-0.00508427	0.0195062	-0.165654	0.130895		37.2	1.94094	6.4392	2.3804	-0.7629	1.648	0		37.2	-0.869727	-2.19724	-1.34277	0.6714	-0.6103		37.2	-0.57221	-0.39675	0.3662	-3.2349	0.97661		37.2	-0.523897	-1.46484	-0.5799	-0.8545	-0.42724	2.6245	-2.4414
													37.25	0.0864683	0.324676	0.139613	-0.204884		37.25	2.05081	6.5613	2.6245	-0.82397	1.6785	0.2137		37.25	-0.686622	-1.80051	-1.00708	0.6409	-0.5798		37.25	-0.66378	-0.3052	0.2136	-2.8687	0.30518		37.25	-0.330605	-0.73242	-1.0071	-0.1526	-0.36621	2.7771	-2.5024
													37.3	0.076314	0.0805459	-0.104441	0.252837		37.3	1.94094	6.4392	2.4109	-0.7324	1.6785	-0.0915		37.3	-0.877357	-2.22776	-1.34277	0.6714	-0.6103		37.3	-0.564585	-0.39675	0.3967	-3.3264	1.06811		37.3	-0.534043	-1.46484	-0.5493	-0.885	-0.39672	2.5025	-2.4109
													37.35	0.0762863	0.294116	0.139785	-0.205042		37.35	2.02639	6.7444	2.594	-0.97656	1.6785	0.0916		37.35	-0.709505	-1.80051	-1.06811	0.6409	-0.6103		37.35	-0.633273	-0.2747	0.2441	-2.8687	0.36621		37.35	-0.376397	-0.79346	-0.9766	-0.2137	-0.39672	2.7161	-2.594
													37.4	0.0762855	0.0804855	-0.165309	0.31368		37.4	1.98976	6.4697	2.3804	-0.6409	1.6785	0.0611		37.4	-0.862107	-2.22776	-1.34277	0.763	-0.6409		37.4	-0.57222	-0.45779	0.3662	-3.2654	1.06811		37.4	-0.534055	-1.40381	-0.5188	-0.8545	-0.39672	2.4414	-2.4719
													37.45	0.055938	0.294055	0.139958	-0.266199		37.45	2.00807	6.6223	2.594	-0.97656	1.7395	0.0611		37.45	-0.67137	-1.77	-1.00708	0.6714	-0.5798		37.45	-0.633248	-0.3052	0.3052	-2.8992	0.36621		37.45	-0.356032	-0.82398	-0.885	-0.2442	-0.36621	2.6856	-2.5024
													37.5	0.0457337	0.0498251	-0.195646	0.283022		37.5	1.99588	6.4392	2.3194	-0.6103	1.7395	0.0916		37.5	-0.869732	-2.19724	-1.37329	0.7019	-0.6103		37.5	-0.60272	-0.45779	0.3662	-3.2959	0.97661		37.5	-0.549317	-1.49536	-0.5188	-0.9156	-0.42724	2.5025	-2.4414
													37.55	0.0660893	0.324495	0.14013	-0.266357		37.55	2.01418	6.6223	2.5635	-0.885	1.709	0.0611		37.55	-0.678987	-1.80051	-0.94604	0.6409	-0.6103		37.55	-0.648535	-0.2442	0.2441	-2.8687	0.27466		37.55	-0.376397	-0.79346	-0.9461	-0.2137	-0.39672	2.6551	-2.5635
													37.6	0.0457219	0.0497648	-0.164963	0.252364		37.6	1.93483	6.4392	2.3804	-0.79345	1.6785	-0.0305		37.6	-0.87736	-2.19724	-1.4038	0.7019	-0.6103		37.6	-0.579835	-0.39675	0.3662	-3.3264	1.03761		37.6	-0.518797	-1.49536	-0.5188	-0.885	-0.39672	2.594	-2.4109
													37.65	0.086408	0.293935	0.140303	-0.175014		37.65	2.05689	6.6833	2.6245	-0.82397	1.6785	0.1221		37.65	-0.701875	-1.80051	-1.03759	0.6409	-0.6103		37.65	-0.625623	-0.2747	0.3357	-2.9297	0.36621		37.65	-0.371305	-0.70191	-0.9461	-0.1221	-0.39672	2.4414	-2.5024
													37.7	0.0151801	0.0192044	-0.134271	0.160607		37.7	1.94705	6.3477	2.3499	-0.79345	1.7395	0.0916		37.7	-0.869732	-2.22776	-1.34277	0.7019	-0.6103		37.7	-0.58749	-0.42727	0.2746	-3.2959	1.09861		37.7	-0.55439	-1.5564	-0.5493	-1.0681	-0.42724	2.7161	-2.4414
													37.75	0.127059	0.385374	0.140475	-0.144672		37.75	2.03249	6.6528	2.6551	-0.79345	1.6174	0.0306		37.75	-0.686647	-1.83103	-0.97656	0.7019	-0.6409		37.75	-0.64088	-0.3052	0.3052	-2.8687	0.30518		37.75	-0.350955	-0.76294	-0.9461	-0.0916	-0.33569	2.5635	-2.5329
													37.8	-0.0560082	-0.041856	-0.164618	0.0384494		37.8	1.95925	6.4087	2.3804	-0.79345	1.6785	0.1221		37.8	-0.877362	-2.25828	-1.34277	0.7325	-0.6409		37.8	-0.602715	-0.42727	0.3357	-3.3569	1.03761		37.8	-0.53406	-1.46484	-0.6104	-0.885	-0.39672	2.6245	-2.4719
													37.85	0.147404	0.385314	0.110128	-0.0532294		37.85	2.0447	6.6223	2.594	-0.885	1.709	0.1832		37.85	-0.686625	-1.80051	-1.03759	0.6409	-0.5493		37.85	-0.64089	-0.2747	0.3052	-2.8382	0.24414		37.85	-0.315367	-0.67139	-0.9461	-0.0611	-0.36621	2.6245	-2.4719
													37.9	-0.0763902	-0.0419164	-0.164446	-0.0228081		37.9	1.97146	6.4087	2.3804	-0.7324	1.7395	0.0611		37.9	-0.884992	-2.25828	-1.37329	0.7325	-0.6409		37.9	-0.579835	-0.39675	0.3052	-3.3569	1.12911		37.9	-0.61544	-1.5564	-0.6409	-1.0987	-0.42724	2.5025	-2.4719
													37.95	0.188062	0.415753	0.14082	0.00761308		37.95	2.01418	6.6223	2.6245	-0.885	1.648	0.0611		37.95	-0.701877	-1.83103	-1.00708	0.6409	-0.6103		37.95	-0.61038	-0.3052	0.3967	-2.8382	0.30518		37.95	-0.356033	-0.82398	-0.9461	-0.1831	-0.39672	2.7466	-2.5329
													38	-0.0763985	-0.0724767	-0.133753	-0.0229657		38	1.94096	6.3782	2.3194	-0.7629	1.709	0.0611		38	-0.892615	-2.22776	-1.4038	0.6714	-0.6103		38	-0.61036	-0.39675	0.2441	-3.3569	1.06811		38	-0.559492	-1.43433	-0.6409	-1.0071	-0.39672	2.5635	-2.4414
													38.05	0.188074	0.446293	0.110473	0.00745554		38.05	2.04468	6.6223	2.6245	-0.85449	1.709	0.1221		38.05	-0.709505	-1.80051	-1.06811	0.6409	-0.6103		38.05	-0.640885	-0.3052	0.3052	-2.8382	0.27466		38.05	-0.35095	-0.79346	-0.885	-0.1221	-0.42724	2.6245	-2.5024
													38.1	-0.0866204	-0.103137	-0.164101	0.00737677		38.1	1.92264	6.4392	2.3194	-0.91552	1.7395	0.0306		38.1	-0.869727	-2.22776	-1.31225	0.6714	-0.6103		38.1	-0.556935	-0.39675	0.3357	-3.3264	1.15971		38.1	-0.559503	-1.46484	-0.5799	-0.9461	-0.48828	2.6245	-2.5024
													38.15	0.188059	0.415633	0.110646	0.037898		38.15	2.03862	6.5308	2.6551	-0.7019	1.6785	0.0306		38.15	-0.732395	-1.86155	-1.09863	0.6104	-0.5798		38.15	-0.633255	-0.3052	0.3357	-2.8687	0.30518		38.15	-0.3713	-0.76294	-0.885	-0.2442	-0.45776	2.594	-2.4719
													38.2	-0.0866353	-0.103197	-0.163928	0.00721923		38.2	1.92264	6.3782	2.3804	-0.885	1.6785	0.0611		38.2	-0.839202	-2.22776	-1.31225	0.7935	-0.6103		38.2	-0.579845	-0.45779	0.2746	-3.3264	1.19021		38.2	-0.544228	-1.52588	-0.5493	-0.9766	-0.51879	2.7466	-2.4414
													38.25	0.198217	0.476672	0.141338	-0.0233595		38.25	2.0752	6.6833	2.6245	-0.7324	1.6785	0.1221		38.25	-0.694255	-1.80051	-1.06811	0.7019	-0.6103		38.25	-0.64089	-0.2747	0.3662	-2.8992	0.24414		38.25	-0.350942	-0.67139	-0.824	-0.1831	-0.45776	2.472	-2.4414
													38.3	-0.0662841	-0.103258	-0.163756	0.0681617		38.3	1.93484	6.4392	2.3499	-0.85449	1.709	0.0306		38.3	-0.83157	-2.22776	-1.25122	0.763	-0.6103		38.3	-0.602745	-0.45779	0.2746	-3.3264	1.09861		38.3	-0.53407	-1.46484	-0.6104	-0.9156	-0.48828	2.7771	-2.5024
[truncated: 47,233 more rows]
[truncated: 8 more columns]

## Sheet: Figure5
Figure 5 a, c, and g: Sample images of co-cultures								Figure 5b: Sample Fura2 traces				Figure 5d: Sample Fura2 traces				Figure 5e: Summary change in 340/380 signal with PPADS					Figure 5f: Summary of PPADS block of CNO responses						Figure 5g: Sample Fura2 trace				Figure 5h: Summary change in 340/380 signal with PPADS					Figure 5i: Summary of PPADS block of CNO responses
[truncated: 2,591 more rows]

[truncated: 6 more sheets: Figure6, SupplFig1, SupplFig2, SupplFig3, SupplFig4, SupplFig5]
